# Supplementary material for: Precise staging of severe fever with thrombocytopenia syndrome: Integrating the extent of organ damage for prognostic and therapeutic applications
Source: PLoS Negl Trop Dis. 2025 Oct 15;19(10):e0013249. doi: 10.1371/journal.pntd.0013249 (PMC12527169; doi:10.1371/journal.pntd.0013249)
Supplement: S1 File — (XLS) [file pntd.0013249.s001.xls]

## Sheet: 1
sex	age	Admission time	Discharge time	Survival time	WBC(4-10)	Neutrophils	RBC	Hb	HCT	MCV	MCH	MCHC	RDW	PLT	MPV	PDW	CRP	Total protein	Albumin	ALT	AST	BUN	SCR	Cystatin -C	CK	CKMB	LDH	K	Na	L	Ca	Amylase	Lipase	PT	APTT	D-D	TT	BNP	PCT	TNT
male	76	2023-07-26 10:35:43	2023-08-03 09:03:44	13
male	78	2023-07-17 15:12:02	2023-07-18 08:55:28	13.3719
famale	84	2023-07-14 15:46:36	2023-07-19 09:23:35	9.39138
male	82	2023-07-09 09:37:58	2023-07-09 17:28:51	7.72837
male	51	2023-07-03 16:55:26	2023-07-16 09:30:11	24.396
famale	73	2023-06-26 15:04:59	2023-07-12 11:20:03	23.4723
famale	77	2023-06-26 11:23:45	2023-06-27 08:48:38	6.36711
male	74	2023-06-25 15:37:12	2023-06-28 10:59:25	13.4579
male	71	2023-06-21 17:57:22	2023-06-30 11:45:50	16.4902
famale	82	2023-06-14 16:11:09	2023-07-07 11:07:41	30.4637	1	0.4																																	0.18
male	58	2023-06-08 14:29:18	2023-06-10 09:32:03	8.39726	1.57									70			<0.8			68	94	7.34	87.3													3.18
male	69	2023-06-06 17:01:12	2023-06-10 10:46:10	9.44873										22
famale	75	2023-06-05 15:51:46	2023-06-08 11:15:45	13.4693
famale	57	2023-06-05 15:01:12	2023-07-07 09:00:53	42.3756
male	79	2023-06-03 14:33:14	2023-06-09 10:33:00	10.4396
famale	61	2023-06-01 17:01:48	2023-07-06 09:37:21	43.4009
famale	59	2023-05-29 15:46:57	2023-07-10 14:41:37	50.6122
famale	51	2023-05-25 10:41:54	2023-06-14 15:24:36	30.6421
famale	63	2023-05-15 16:45:46	2023-05-22 10:15:30	18.4274
famale	61	2023-05-11 11:33:11	2023-05-29 11:23:03	26.4743	1.27									54			10.32																			1.41			0.2
male	45	2023-05-09 11:34:04	2023-05-15 11:55:59	16.4972
famale	61	2023-05-04 15:12:56	2023-06-05 11:24:55	39.4756
famale	70	2023-05-04 09:48:11	2023-05-25 13:17:02	31.5535
famale	83	2023-05-02 16:38:39	2023-05-04 09:09:07	7.38133
male	74	2023-05-01 09:47:34	2023-05-30 11:01:27	36.4593
famale	59	2023-04-27 15:45:50	2023-04-30 08:53:08	8.37023
famale	70	2023-04-26 10:24:11	2023-05-04 15:07:58	29.6305
famale	57	2023-04-14 17:38:39	2023-05-19	42
famale	66	2023-04-10 15:44:15	2023-04-28	24
famale	68	2023-04-07 11:18:42	2023-04-13 09:17:49	13.3874	1.54									36																					44.6	9.32				0.306
male	59	2023-04-06 15:11:54	2023-04-20 15:35:44	21.6498
male	52	2023-03-27 10:14:40	2023-04-10 14:37:43	24.6095
male	69	2022-10-26 12:34:24	2022-10-29 13:01:22	17.5426
famale	76	2022-10-14 17:52:05	2022-10-26 16:27:21	22.6857
famale	68	2022-10-07 13:54:31	2022-10-21 09:05:03	19.3785
male	66	2022-10-06 15:13:37	2022-10-24 10:57:12	24.4564
famale	57	2022-09-19 18:13:01	2022-10-09 09:11:40	25.3831
famale	71	2022-09-14 16:03:02	2022-09-15 08:22:54	10.3492
male	68	2022-08-24 10:20:42	2022-08-25 15:50:49	8.66029
male	68	2022-08-10 09:58:32	2022-08-22 10:44:53	19.4478
male	63	2022-08-08 13:38:55	2022-08-16 09:02:08	14.3765
male	61	2022-08-01 17:00:18	2022-08-05 08:28:11	12.3529
male	46	2022-08-01 16:42:47	2022-08-08 15:17:03	14.6368	6.99	4.5	5.88	162	52.2	88.8	27.6	310	13.8	246	10.9	13.1
male	46	2022-07-22 16:48:34	2022-08-09 10:09:15	34.4231
male	57	2022-07-15 18:41:22	2022-07-26 09:21:04	15.3896
famale	60	2022-07-15 15:44:25	2022-07-19 12:05:10	11.5036
male	62	2022-07-13 16:48:00	2022-07-27 10:27:17	20.4356
male	76	2022-07-10 10:48:59	2022-07-18 09:41:50	11.4041
famale	50	2022-07-05 09:41:09	2022-07-26 09:52:04	29.4112
male	69	2022-07-02 12:19:06	2022-07-21 09:46:39	28.4074
male	48	2022-07-02 10:14:46	2022-07-17 09:12:50	21.3839
male	69	2022-06-23 12:53:27	2022-06-24 16:13:13	7.67584
famale	59	2022-06-23 09:37:06	2022-06-26 11:33:37	9.48168
male	64	2022-06-16 20:23:27	2022-07-02 09:07:57	22.3805
famale	73	2022-06-11 10:37:05	2022-06-28 11:15:13	21.4689
male	76	2022-06-07 15:06:58	2022-06-11 09:10:40	10.3824
famale	50	2022-06-06 17:38:10	2022-06-14 10:18:04	20.4292
famale	49	2022-05-31 16:32:25	2022-06-17 09:39:58	25.4028
male	75	2022-05-27 12:02:42	2022-06-13 09:33:57	25.3986
famale	77	2022-05-24 14:40:52	2022-05-30 10:59:18	11.4578
famale	68	2022-05-23 14:34:49	2022-05-27 09:49:57	7.40969
famale	66	2022-05-21 17:10:34	2022-05-24 14:49:10	12.6175
famale	68	2022-05-08 15:35:07	2022-06-07 09:27:03	42.3938
male	71	2022-05-02 17:25:14	2022-05-17 09:41:17	24.4037
male	70	2022-04-21 11:21:31	2022-04-25 10:28:08	11.4362
male	66	2022-04-06 11:52:48	2022-04-07 18:35:41	7.77478
male	68	2021-09-10 19:39:05	2021-10-14 09:21:21	40.3898
male	68	2021-07-26 16:12:24	2021-08-09 11:34:17	20.4821
male	76	2021-07-12 11:15:20	2021-07-20 10:01:00	14.4174
male	67	2021-07-03 17:40:30	2021-08-12 08:29:18	49.3537
male	81	2021-06-30 15:04:35	2021-07-03 09:12:01	5.38334
male	80	2021-06-23 09:57:47	2021-06-28 09:49:29	10.4094
male	79	2021-06-21 16:09:18	2021-06-23 09:47:07	9.40772
male	81	2021-06-18 15:17:29	2021-06-21 16:14:15	5.67656	1.63	1.13								48																				25.8	40.8
famale	75	2021-06-03 09:34:09	2021-06-04 17:11:32	7.71634
famale	67	2021-06-02 16:33:22	2021-06-30 10:20:40	43.431
famale	54	2021-05-26 11:11:56	2021-06-02 09:31:11	13.3967	1.4									53
famale	69	2021-05-10 15:58:04	2021-05-21 14:45:44	17.6151
male	70	2021-04-14 09:59:22	2021-04-19 09:32:00	11.3972
famale	63	2021-04-07 14:54:42	2021-04-09 10:01:15	8.41753
famale	66	2021-03-31 16:38:14	2021-04-22 10:01:39	28.4178
famale	69	2021-03-19 11:28:51	2021-03-31 09:49:11	19.4092	1.01	0.36		139						33					32.9	206	454
famale	66	2023-04-28 15:52:12	2023-05-06 10:03:04	13.4188
famale	79	2023-06-14 09:59:52	2023-06-25 11:29:14	20.4786
male	78	2023-05-25 14:42:26	2023-06-26 14:13:53	36.593	4.82		5.18	162						86
famale	53	2023-07-02 10:46:04	2023-07-14 11:27:14	18.4772
famale	68	2022-04-28 09:54:00	2022-05-09 09:57:56	18.4152
famale	71	2022-06-25 16:01:40	2022-07-06 09:52:10	14.4112
male	67	2022-07-22 16:19:36	2022-07-27 09:02:55	12.377
male	49	2022-09-30 15:02:34	2022-10-10 15:31:59	16.6472
famale	53	2022-10-10 15:32:56	2022-10-18 09:27:04	15.3938
male	57	2022-10-20 16:34:31	2022-10-31 10:35:12	20.4411
famale	67	2022-11-10 16:09:07	2022-11-22 09:01:40	18.3762
male	73	2023-06-12 15:14:12	2023-06-25 10:14:26	23.4267
famale	78	2023-06-14 16:03:39	2023-06-27 10:09:29	17.4233
famale	74	2023-07-06 10:52:09	2023-07-17 09:37:01	16.4007
male	71	2023-07-07 15:50:36	2023-07-21 14:01:55	20.5847

## Sheet: 2
sex	age	Admission time	Discharge time	Survival time	WBC(4-10)	Neutrophils	RBC	Hb	HCT	MCV	MCH	MCHC	RDW	PLT	MPV	PDW	CRP	Total protein	Albumin	ALT	AST	BUN	SCR	Cystatin -C	CK	CKMB	LDH	K	Na	L	Ca	Amylase	Lipase	PT	APTT	D-D	TT	BNP	PCT	TNT
male	76	2023-07-26 10:35:43	2023-08-03 09:03:44	13
male	78	2023-07-17 15:12:02	2023-07-18 08:55:28	13.3719
famale	84	2023-07-14 15:46:36	2023-07-19 09:23:35	9.39138
male	82	2023-07-09 09:37:58	2023-07-09 17:28:51	7.72837
male	51	2023-07-03 16:55:26	2023-07-16 09:30:11	24.396
famale	73	2023-06-26 15:04:59	2023-07-12 11:20:03	23.4723
famale	77	2023-06-26 11:23:45	2023-06-27 08:48:38	6.36711	2.8									87
male	74	2023-06-25 15:37:12	2023-06-28 10:59:25	13.4579	2.87									86
male	71	2023-06-21 17:57:22	2023-06-30 11:45:50	16.4902
famale	82	2023-06-14 16:11:09	2023-07-07 11:07:41	30.4637
male	58	2023-06-08 14:29:18	2023-06-10 09:32:03	8.39726	1.98	1.56	4.89	158	0.467	95.5	32.3	338	12.3	74	13.3	19		65.8	41.2	78.9	128.1	8.55	96.3		1528	11.51	542							10.9	34.6	4.23	17.5		0.09	阴性
male	69	2023-06-06 17:01:12	2023-06-10 10:46:10	9.44873
famale	75	2023-06-05 15:51:46	2023-06-08 11:15:45	13.4693
famale	57	2023-06-05 15:01:12	2023-07-07 09:00:53	42.3756
male	79	2023-06-03 14:33:14	2023-06-09 10:33:00	10.4396	2.22			139						68						89.8	128.2							3.32	133.6							7.56
famale	61	2023-06-01 17:01:48	2023-07-06 09:37:21	43.4009
famale	59	2023-05-29 15:46:57	2023-07-10 14:41:37	50.6122
famale	51	2023-05-25 10:41:54	2023-06-14 15:24:36	30.6421
famale	63	2023-05-15 16:45:46	2023-05-22 10:15:30	18.4274
famale	61	2023-05-11 11:33:11	2023-05-29 11:23:03	26.4743
male	45	2023-05-09 11:34:04	2023-05-15 11:55:59	16.4972
famale	61	2023-05-04 15:12:56	2023-06-05 11:24:55	39.4756
famale	70	2023-05-04 09:48:11	2023-05-25 13:17:02	31.5535
famale	83	2023-05-02 16:38:39	2023-05-04 09:09:07	7.38133
male	74	2023-05-01 09:47:34	2023-05-30 11:01:27	36.4593
famale	59	2023-04-27 15:45:50	2023-04-30 08:53:08	8.37023
famale	70	2023-04-26 10:24:11	2023-05-04 15:07:58	29.6305
famale	57	2023-04-14 17:38:39	2023-05-05 15:24:01	42	5.2									89.4							73				226		312
famale	66	2023-04-10 15:44:15	2023-04-23 14:57:13	24
famale	68	2023-04-07 11:18:42	2023-04-13 09:17:49	13.3874
male	59	2023-04-06 15:11:54	2023-04-20 15:35:44	21.6498
male	52	2023-03-27 10:14:40	2023-04-10 14:37:43	24.6095
male	69	2022-10-26 12:34:24	2022-10-29 13:01:22	17.5426
famale	76	2022-10-14 17:52:05	2022-10-26 16:27:21	22.6857
famale	68	2022-10-07 13:54:31	2022-10-21 09:05:03	19.3785
male	66	2022-10-06 15:13:37	2022-10-24 10:57:12	24.4564
famale	57	2022-09-19 18:13:01	2022-10-09 09:11:40	25.3831
famale	71	2022-09-14 16:03:02	2022-09-15 08:22:54	10.3492
male	68	2022-08-24 10:20:42	2022-08-25 15:50:49	8.66029
male	68	2022-08-10 09:58:32	2022-08-22 10:44:53	19.4478
male	63	2022-08-08 13:38:55	2022-08-16 09:02:08	14.3765
male	61	2022-08-01 17:00:18	2022-08-05 08:28:11	12.3529
male	46	2022-08-01 16:42:47	2022-08-08 15:17:03	14.6368	6.99	4.5	5.88	162	52.2	88.8	27.6	310	13.8	246	0.27	10.9
male	46	2022-07-22 16:48:34	2022-08-09 10:09:15	34.4231
male	57	2022-07-15 18:41:22	2022-07-26 09:21:04	15.3896
famale	60	2022-07-15 15:44:25	2022-07-19 12:05:10	11.5036
male	62	2022-07-13 16:48:00	2022-07-27 10:27:17	20.4356
male	76	2022-07-10 10:48:59	2022-07-18 09:41:50	11.4041	3.18	2.6	4.33	132	40.2	92.8	30.5	328	13.5	67	11.3	14.3	<5.0			24.4	43.8	6.87	76.7		41		232	4.37	135.6	97.9	2.01			11.9	34.3	0.78	18.7
famale	50	2022-07-05 09:41:09	2022-07-26 09:52:04	29.4112
male	69	2022-07-02 12:19:06	2022-07-21 09:46:39	28.4074
male	48	2022-07-02 10:14:46	2022-07-17 09:12:50	21.3839
male	69	2022-06-23 12:53:27	2022-06-24 16:13:13	7.67584
famale	59	2022-06-23 09:37:06	2022-06-26 11:33:37	9.48168
male	64	2022-06-16 20:23:27	2022-07-02 09:07:57	22.3805
famale	73	2022-06-11 10:37:05	2022-06-28 11:15:13	21.4689
male	76	2022-06-07 15:06:58	2022-06-11 09:10:40	10.3824	1.71			146						27			8.4			27.5	47.4													11.6	34	7.93	18.4	185.5
famale	50	2022-06-06 17:38:10	2022-06-14 10:18:04	20.4292
famale	49	2022-05-31 16:32:25	2022-06-17 09:39:58	25.4028
male	75	2022-05-27 12:02:42	2022-06-13 09:33:57	25.3986
famale	77	2022-05-24 14:40:52	2022-05-30 10:59:18	11.4578
famale	68	2022-05-23 14:34:49	2022-05-27 09:49:57	7.40969	2.3									53							75.7							3.47			1.79					9.64
famale	66	2022-05-21 17:10:34	2022-05-24 14:49:10	12.6175	0.96	0.73	4.62	130	38.3	82.9	28.1	339	11.9	69	12.1	15.7	5.3	57.8	32.6	69	162	3.03	42.7					3.26	136.5	104.7	1.83
famale	68	2022-05-08 15:35:07	2022-06-07 09:27:03	42.3938
male	71	2022-05-02 17:25:14	2022-05-17 09:41:17	24.4037
male	70	2022-04-21 11:21:31	2022-04-25 10:28:08	11.4362
male	66	2022-04-06 11:52:48	2022-04-07 18:35:41	7.77478
male	68	2021-09-10 19:39:05	2021-10-14 09:21:21	40.3898
male	68	2021-07-26 16:12:24	2021-08-09 11:34:17	20.4821
male	76	2021-07-12 11:15:20	2021-07-20 10:01:00	14.4174	145									176						18.3	31.7						230.1
male	67	2021-07-03 17:40:30	2021-08-12 08:29:18	49.3537
male	81	2021-06-30 15:04:35	2021-07-03 09:12:01	5.38334	1.03			80						45																				13.7	19.7	4.69		3171.2
male	80	2021-06-23 09:57:47	2021-06-28 09:49:29	10.4094
male	79	2021-06-21 16:09:18	2021-06-23 09:47:07	9.40772	5.7			152						152																			3.32					501
male	81	2021-06-18 15:17:29	2021-06-21 16:14:15	5.67656	1.37	1.01	5.33	173	48.8	91.6	32.5	355	11.9	35	12.4	14.6	34.3			72.5	279.7	14.23	142.9					4.7	129.2	94.2	2.04			12.5	42.4	8.55	26.4	252.4	0.411
famale	75	2021-06-03 09:34:09	2021-06-04 17:11:32	7.71634
famale	67	2021-06-02 16:33:22	2021-06-30 10:20:40	43.431	2.85			62
famale	54	2021-05-26 11:11:56	2021-06-02 09:31:11	13.3967
famale	69	2021-05-10 15:58:04	2021-05-21 14:45:44	17.6151
male	70	2021-04-14 09:59:22	2021-04-19 09:32:00	11.3972
famale	63	2021-04-07 14:54:42	2021-04-09 10:01:15	8.41753	3.23									116
famale	66	2021-03-31 16:38:14	2021-04-22 10:01:39	28.4178
famale	69	2021-03-19 11:28:51	2021-03-31 09:49:11	19.4092
famale	66	2023-04-28 15:52:12	2023-05-06 10:03:04	13.4188
famale	79	2023-06-14 09:59:52	2023-06-25 11:29:14	20.4786
male	78	2023-05-25 14:42:26	2023-06-26 14:13:53	36.593	1.73		5.47	163						31						255					1218		1009	3.36	130.3	96.9				12.6	65.6	20	28.5
famale	53	2023-07-02 10:46:04	2023-07-14 11:27:14	18.4772
famale	68	2022-04-28 09:54:00	2022-05-09 09:57:56	18.4152
famale	71	2022-06-25 16:01:40	2022-07-06 09:52:10	14.4112	0.68	0.4	3.98	117	36.8	92.5	29.4	318	13.4	40	13.7	18	9.6			16.6	52.1	6.51	70.7			3.23		3.77	133.1	98	1.94			11.3	37.7	3.65	19.5	528.7		0.21
male	67	2022-07-22 16:19:36	2022-07-27 09:02:55	12.377
male	49	2022-09-30 15:02:34	2022-10-10 15:31:59	16.6472
famale	53	2022-10-10 15:32:56	2022-10-18 09:27:04	15.3938
male	57	2022-10-20 16:34:31	2022-10-31 10:35:12	20.4411
famale	67	2022-11-10 16:09:07	2022-11-22 09:01:40	18.3762	2.23	1.54	3.84	115	35.8	93.2	29.9	321	13.6	75						18.7	44.9	8.25	67.1					3.8	133.2	97	2.09								0.22
male	73	2023-06-12 15:14:12	2023-06-25 10:14:26	23.4267
famale	78	2023-06-14 16:03:39	2023-06-27 10:09:29	17.4233
famale	74	2023-07-06 10:52:09	2023-07-17 09:37:01	16.4007
male	71	2023-07-07 15:50:36	2023-07-21 14:01:55	20.5847
male	57	2023-04-05 08:43:32	2023-04-17 09:55:49	16.4138
famale	75	2023-05-06 17:33:07	2023-05-08 14:19:36	13.5969
male	60	2023-05-10 10:30:30	2023-05-17 10:49:30	13.451
male	85	2023-05-20 09:52:33	2023-05-22 10:54:32	6.45454
male	72	2023-05-27 12:36:59	2023-05-31 10:25:16	13.4342
famale	71	2023-05-10 12:18:36	2023-06-02 10:41:34	29.4455
famale	75	2023-06-02 16:15:54	2023-06-07 09:36:17	19.4002
famale	69	2023-06-02 13:18:10	2023-06-09 10:39:44	13.4443
famale	71	2023-06-06 16:30:48	2023-06-15 10:50:11	31.4515
male	66	2023-06-06 11:08:53	2023-06-15 10:58:59	17.4576
male	74	2023-06-14 14:40:35	2023-06-17 22:15:04	9.92713
famale	52	2023-06-14 15:33:47	2023-06-19 11:04:13	11.4613
male	72	2023-06-06 13:31:49	2023-06-20 11:13:25	23.4677
famale	69	2023-06-16 15:11:10	2023-06-22 10:29:36	10.4372
famale	69	2023-06-25 11:55:40	2023-07-04 11:43:34	13.4886	3.94									86
famale	65	2023-07-04 11:31:28	2023-07-13 09:51:31	15.4108
famale	74	2023-07-04 15:33:12	2023-07-14 14:07:23	16.5885
male	58	2023-07-07 11:36:38	2023-07-17 10:32:49	13.4395																30.8	40.3	3.75	73.4					3.59	137.2	102.4	2.31			12.1	32.3	0.35	16.8
male	59	2023-07-11 11:02:48	2023-07-19 14:03:30	16.5858
famale	59	2023-07-18 10:39:37	2023-07-24 09:52:52	12.4117
male	61	2023-07-18 14:28:42	2023-07-25 09:36:32	10.4004
famale	51	2023-07-24 15:39:43	2023-07-31 10:25:01	16.434
male	55	2020-07-06 08:15:08	2020-07-08 10:11:45	14.4248
famale	68	2020-07-07 08:53:49	2020-07-14 09:41:17	14.4037
male	68	2020-07-08 10:59:27	2020-07-14 15:33:13	18.6481
famale	55	2020-07-15 10:40:32	2020-07-20 10:03:08	12.4188
male	66	2020-07-13 09:13:01	2020-07-20 10:18:50	13.4297
famale	58	2020-07-14 16:55:07	2020-07-20 14:57:02	16.6229
male	71	2020-07-16 14:48:33	2020-07-25 09:05:57	23.3791
famale	83	2020-07-21 10:50:07	2020-07-27 09:55:15	14.4134	3			129.5						103.2
male	74	2020-07-27 09:33:07	2020-07-29 15:00:02	8.62502
famale	60	2020-07-29 16:49:38	2020-08-06 09:43:59	13.4055
male	47	2020-08-04 15:45:49	2020-08-07 10:30:44	10.438
male	47	2020-08-07 11:45:30	2020-08-11 10:10:09	11.4237
famale	82	2020-08-12 10:50:32	2020-08-19 10:41:22	18.4454
male	42	2020-08-13 15:42:18	2020-08-21 09:52:05	14.4112
famale	68	2020-08-28 11:59:52	2020-09-03 16:01:43	12.6679
famale	78	2020-08-22 10:51:55	2020-09-04 09:48:05	16.4084	2.48	0.81	4.13	126	37.8	91.5	30.5	333	13.2	110	13.4	20.1				29.4	45.2	8.82	48.3			1.68		4.01	129.4	97.1	1.99								<0.01	阴性
famale	55	2020-09-03 14:43:24	2020-09-08 10:17:27	12.4288
male	56	2020-09-08 10:42:29	2020-09-14 10:14:47	13.4269
famale	69	2020-10-04 17:39:50	2020-10-09 10:10:09	10.4237
male	58	2020-10-05 10:52:47	2020-10-12 08:59:14	17.3745
male	49	2020-10-10 10:19:52	2020-10-15 10:04:18	11.4197
male	71	2020-10-06 11:53:41	2020-10-20 09:54:47	19.413
famale	70	2020-10-16 09:08:50	2020-10-26 09:30:09	20.3959
famale	81	2020-10-28 11:35:13	2020-11-02 09:56:58	16.4146	2.49	0.61	4.22	125						137							36		97
male	59	2020-10-28 12:15:20	2020-11-03 09:35:12	12.3994
famale	70	2020-10-27 10:45:03	2020-11-04 09:24:43	13.3922
famale	70	2020-10-28 15:18:09	2020-11-04 10:01:02	12.4174
famale	77	2020-10-19 14:18:49	2020-11-04 10:08:27	21.4225
famale	74	2020-11-02 11:24:46	2020-11-06 09:06:34	19.3796
famale	74	2020-11-06 10:49:54	2020-11-10 10:49:36
famale	79	2020-10-29 14:48:06	2020-11-09 10:25:13	19.4342
famale	62	2021-04-21 15:35:28	2021-04-29 09:31:32	15.3969
famale	77	2021-04-30 15:43:48	2021-05-06 15:30:17	13.646
male	70	2021-05-04 18:00:33	2021-05-11 09:55:23	13.4135
famale	74	2021-05-22 16:38:35	2021-05-26 10:25:15	19.4342
male	73	2021-05-24 13:39:05	2021-05-31 09:01:17	15.3759
famale	70	2021-05-26 10:56:40	2021-05-31 10:04:27	10.4198
male	62	2021-05-26 17:02:50	2021-05-31 10:10:04	16.4237
male	72	2021-05-22 10:29:57	2021-05-31 10:25:35	19.4344
male	50	2021-05-24 16:16:11	2021-06-01 09:24:45	23.3922
male	80	2021-05-24 16:45:39	2021-06-03 09:15:58	20.3861
famale	47	2021-05-31 10:52:17	2021-06-04 09:42:59	10.4048
famale	69	2021-05-24 16:25:57	2021-06-04 10:56:28	15.4559	5.15
famale	65	2021-06-03 11:13:02	2021-06-10 09:55:00	10.4132										75
famale	60	2021-06-08 08:46:50	2021-06-15 09:05:31	13.3788
famale	54	2021-06-07 16:33:37	2021-06-17 10:18:59	13.4298
famale	70	2021-06-12 11:47:07	2021-06-18 10:08:59	13.4229	1.9	0.57
male	63	2021-06-16 11:44:46	2021-06-23 09:16:29	13.3864
male	69	2021-06-11 09:03:32	2021-06-23 09:44:36	19.406
famale	71	2021-06-10 14:23:28	2021-06-23 14:31:26	18.6052
famale	58	2021-06-24 15:26:05	2021-06-30 09:00:40	15.3755
male	53	2021-06-22 11:25:45	2021-07-06 09:26:39	21.3935
male	51	2021-06-28 17:59:44	2021-07-08 10:40:02	16.4445
male	26	2021-07-12 14:55:57	2021-07-16 09:18:14	8.38766
famale	80	2021-07-14 17:01:24	2021-07-19 09:42:11	10.4043	0.9	0.2		62						85
famale	65	2021-07-14 08:43:52	2021-07-21 15:08:43	15.6311
famale	68	2021-07-16 08:53:02	2021-07-21 15:58:15	12.6655
male	42	2021-09-10 16:11:07	2021-09-17 08:38:54	14.3603
male	75	2021-09-10 12:23:25	2021-09-17 10:48:47	14.4505
famale	68	2021-09-24 16:14:31	2021-09-28 08:49:57	14.368
famale	56	2021-09-22 16:22:08	2021-10-05 09:15:14	16.3856
male	41	2021-10-07 09:43:14	2021-10-13 10:18:17	13.4294
famale	79	2021-10-08 12:32:52	2021-10-14 09:46:49	13.4075
male	68	2021-10-18 14:41:24	2021-10-26 09:25:01	16.3924
famale	71	2021-10-20 09:40:57	2021-10-28 09:08:19	13.3808
male	53	2021-10-27 16:22:10	2021-11-04 08:56:08	13.3723
male	67	2021-11-19 10:30:15	2021-11-24 08:42:02	12.3625
male	55	2021-11-18 13:33:33	2021-12-03 09:11:09	20.3827
famale	64	2022-04-14 14:29:38	2022-04-20 09:29:23	14.3954
male	71	2022-04-20 14:03:24	2022-05-06 09:58:20	21.4155
famale	54	2022-05-11 11:12:38	2022-05-13 11:39:33	11.4858
famale	68	2022-05-10 09:46:07	2022-05-16 09:05:33	15.3789
famale	48	2022-05-09 15:00:56	2022-05-17 08:28:16	14.353
famale	55	2022-05-12 12:55:14	2022-05-17 09:22:59	18.391
famale	75	2022-05-13 11:33:54	2022-05-17 10:18:47	14.4297
famale	61	2022-05-13 16:42:06	2022-05-18 09:12:56	16.384
famale	77	2022-05-12 16:53:28	2022-05-20 08:50:06	14.3681
male	76	2022-05-17 11:51:03	2022-05-20 09:14:31	10.3851
famale	71	2022-05-16 10:59:40	2022-05-23 10:16:10	14.4279
famale	73	2022-05-20 12:22:28	2022-05-24 09:16:24	13.3864
famale	64	2022-05-16 16:10:39	2022-05-27 09:26:23	16.3933
famale	58	2022-05-23 10:05:06	2022-05-31 08:59:33	15.3747
famale	53	2022-05-27 13:45:33	2022-05-31 09:12:10	11.3834
famale	59	2022-05-31 12:03:51	2022-06-03 10:34:12	13.4404
male	62	2022-05-27 12:58:21	2022-06-03 10:41:56	26.4458
male	80	2022-05-31 13:37:20	2022-06-04 10:27:25	12.4357
male	69	2022-05-30 16:08:02	2022-06-06 09:09:36	15.3817
male	72	2022-06-02 10:48:59	2022-06-07 09:11:54	12.3833
famale	64	2022-05-29 10:31:58	2022-06-07 09:35:14	14.3995
famale	75	2022-06-04 15:07:18	2022-06-07 15:00:11	10.6251
male	51	2022-06-06 17:12:55	2022-06-09 09:44:08	9.40565
male	69	2022-06-07 16:03:52	2022-06-14 08:55:49	12.3721
famale	80	2022-06-11 13:26:01	2022-06-14 11:02:46	9.46025
male	68	2022-06-09 15:48:13	2022-06-14 11:58:38	13.4991
male	68	2022-06-08 16:36:48	2022-06-14 14:27:38	13.6025
famale	55	2022-06-17 16:20:57	2022-06-23 08:56:10	19.3723
male	71	2022-06-13 17:10:50	2022-06-24 10:35:22	18.4412
male	66	2022-06-21 13:42:50	2022-06-27 08:48:32	12.367
famale	82	2022-06-15 17:20:50	2022-06-27 15:22:22	18.6405
famale	71	2022-06-16 13:31:14	2022-06-29 09:39:03	18.4021
male	60	2022-06-24 13:02:41	2022-06-30 09:44:02	13.4056
famale	54	2022-06-24 16:10:58	2022-07-04 09:58:28	16.4156
famale	54	2022-06-29 15:19:30	2022-07-05 08:55:54	10.3722	3.74	0.84	5.07	139	44.1	87	27.4	315	13.7	269	9.3	9.6	<5.0			22.4	38.1	4.44	65.6					3.09	135.2	92.3	2.24			10.5	27.2	0.25	17.1
famale	56	2022-06-27 13:02:18	2022-07-06 09:27:07	14.3938	3.76	0.68	5.21	156	46.5	89.3	29.9	335	11.6	146	9	9.8	6.1
male	58	2022-06-28 10:15:33	2022-07-06 09:33:45	14.3984
famale	67	2022-07-13 17:33:38	2022-07-18 08:56:26	11.3725
male	79	2022-07-16 15:16:38	2022-07-20 15:59:21	11.6662
famale	54	2022-07-14 15:17:46	2022-07-22 08:59:41	12.3748	2.8	0.9								77
famale	43	2022-07-20 16:09:14	2022-07-25 09:38:35	10.4018
male	53	2022-08-10 16:25:13	2022-08-15 09:58:06	8.41535	1.22	0.45	3.88	118	36.1	93	30.4	327	12.7	58	11.7	13.8	<5.0			21	32.8	4.76	53.4					3.59	133.7	99.8	1.87			12	35.8	0.26	17.6
male	53	2022-08-13 15:32:42	2022-08-18 09:22:12	13.3904
famale	59	2022-08-16 12:01:26	2022-08-22 09:41:14	14.4036
male	38	2022-08-24 11:20:03	2022-08-30 09:03:47	16.3776
male	63	2022-08-23 13:44:37	2022-08-30 09:29:37	11.3956
male	76	2022-08-23 15:52:05	2022-08-31 08:59:54	15.3749
famale	65	2022-09-13 15:36:06	2022-09-19 09:29:20	9.39537	3.5	0.81
famale	40	2022-09-16 09:48:38	2022-09-20 09:03:34	19.3775
famale	73	2022-09-26 15:40:49	2022-10-06 09:40:05	16.4028
male	54	2022-09-30 19:28:38	2022-10-11 08:40:01	16.3611
famale	61	2022-10-05 15:11:08	2022-10-11 09:09:46	9.38178
male	68	2022-10-11 15:16:19	2022-10-14 15:38:52	13.652
male	58	2022-10-11 11:31:35	2022-10-18 10:02:45	14.4186
male	56	2022-10-15 11:58:33	2022-10-20 09:18:02	15.3875
famale	71	2022-10-28 11:06:10	2022-10-31 16:08:46	6.67275	2.36	0.37	4.13	129	39.7	96.1	31.2	325	12.5	79	14.7	23.5	7.9	71.2	43.5	31.7	50.9	6.24	57.5			0.3		4.25	138.3	101	2.11			11.5	31.8	0.25	17.9		0.1	0.1
male	77	2022-11-03 16:16:17	2022-11-07 15:03:20	11.6273
male	33	2022-11-10 15:24:17	2022-11-14 08:42:56	11.3631
famale	65	2022-11-11 16:37:08	2022-11-17 10:15:05	13.4271
male	70	2022-11-15 10:49:03	2022-11-19 14:27:57	11.6027
male	71	2023-04-07 15:40:34	2023-04-14 08:38:33	13.3601
male	53	2023-04-12 16:24:07	2023-04-20 09:57:12	13.4147
male	60	2023-04-13 17:58:12	2023-04-21 09:15:37	12.3858
famale	69	2023-05-02 13:35:39	2023-05-10 10:26:30	12.4351
male	48	2023-05-06 12:38:09	2023-05-16 08:55:13	15.3717
famale	75	2023-05-11 14:47:33	2023-05-16 14:50:27	14.6184
male	74	2023-05-12 15:36:43	2023-05-18 09:12:46	13.3839
famale	74	2023-05-16 11:23:13	2023-05-19 14:48:27	10.617
male	54	2023-05-18 10:42:28	2023-05-26 08:49:43	15.3679
famale	80	2023-05-19 10:14:26	2023-05-29 09:48:46	14.4089
famale	59	2023-05-06 15:32:16	2023-05-29 11:19:16	28.4717
famale	58	2023-05-22 12:16:35	2023-05-30 09:16:44	14.3866
famale	69	2023-05-24 15:01:21	2023-05-31 09:16:29	14.3864
famale	60	2023-05-27 11:26:11	2023-06-03 10:06:41	13.4213
male	60	2023-05-31 16:40:40	2023-06-06 09:29:15	14.3953
famale	54	2023-05-29 17:04:33	2023-06-06 11:02:21	13.46
famale	84	2023-06-02 11:12:11	2023-06-13 10:38:43	19.4436
famale	65	2023-06-03 10:01:00	2023-06-16 11:04:28	18.4614
famale	76	2023-06-08 13:23:23	2023-06-19 09:43:02	25.4049
famale	57	2023-06-10 09:40:43	2023-06-20 09:40:39	16.4032
famale	61	2023-06-16 11:00:14	2023-06-20 09:44:02	12.4056
famale	58	2023-06-16 15:34:14	2023-06-21 10:50:09	11.4515
famale	74	2023-06-16 15:43:58	2023-06-21 15:41:06	9.65354
male	59	2023-06-20 11:00:30	2023-06-21 16:30:16	5.68769
male	60	2023-06-20 14:14:25	2023-06-26 08:59:08	14.3744
famale	54	2023-06-22 10:34:59	2023-06-30 08:21:04	13.348	2.54									73
male	56	2023-06-25 14:52:55	2023-07-03 09:59:37	14.4164
famale	60	2023-06-25 15:38:30	2023-07-04 11:00:00	16.4583
famale	76	2023-06-29 10:36:50	2023-07-13 10:17:54	27.4291
famale	72	2023-07-06 10:43:52	2023-07-14 09:49:13	15.4092
male	43	2023-07-12 10:39:54	2023-07-17 09:52:08	13.4112
male	59	2023-07-15 14:21:14	2023-07-20 08:26:45	10.3519
male	70	2023-07-18 10:14:20	2023-07-22 09:06:26	20.3795
famale	57	2023-07-14 15:34:53	2023-07-25 09:45:41	16.4067
male	69	2023-07-22 09:49:05	2023-07-28 08:42:25	12.3628
famale	74	2023-07-25 14:45:02	2023-07-31 09:30:30	23.3962

## Sheet: 3
sex	age	Admission time	Discharge time	Survival time	WBC(4-10)	Neutrophils	RBC	Hb	HCT	MCV	MCH	MCHC	RDW	PLT	MPV	PDW	CRP	Total protein	Albumin	ALT	AST	BUN	SCR	Cystatin -C	CK	CKMB	LDH	K	Na	L	Ca	Amylase	Lipase	PT	APTT	D-D	D二聚体（0-0.5）	BNP	PCT	TNT
male	76	2023-07-26 10:35:43	2023-08-03 09:03:44	13
male	78	2023-07-17 15:12:02	2023-07-18 08:55:28	13.3719
famale	84	2023-07-14 15:46:36	2023-07-19 09:23:35	9.39138	1.09	0.75	3.34	89	27.7	82.9	26.6	321	17.2	27	9.8	10.8	<5.0			233.7	790.1	12.87	195.1			1.88		4.01	132.4	103.3	1.7						4.34	300.2	0.42	0.1
male	82	2023-07-09 09:37:58	2023-07-09 17:28:51	7.72837
male	51	2023-07-03 16:55:26	2023-07-16 09:30:11	24.396
famale	73	2023-06-26 15:04:59	2023-07-12 11:20:03	23.4723
famale	77	2023-06-26 11:23:45	2023-06-27 08:48:38	6.36711
male	74	2023-06-25 15:37:12	2023-06-28 10:59:25	13.4579
male	71	2023-06-21 17:57:22	2023-06-30 11:45:50	16.4902
famale	82	2023-06-14 16:11:09	2023-07-07 11:07:41	30.4637																82																		1045
male	58	2023-06-08 14:29:18	2023-06-10 09:32:03	8.39726	0.87	0.52	4.51	143	41.8	92.7	31.7	342	12.5	44	13.7	21.2		55.5	26	130.2	276.8	7.58	82.3			4.32		3.35	127.3	99.7	1.83			11.3	46.3	22.5	3.24			0.1
male	69	2023-06-06 17:01:12	2023-06-10 10:46:10	9.44873
famale	75	2023-06-05 15:51:46	2023-06-08 11:15:45	13.4693
famale	57	2023-06-05 15:01:12	2023-07-07 09:00:53	42.3756
male	79	2023-06-03 14:33:14	2023-06-09 10:33:00	10.4396
famale	61	2023-06-01 17:01:48	2023-07-06 09:37:21	43.4009
famale	59	2023-05-29 15:46:57	2023-07-10 14:41:37	50.6122
famale	51	2023-05-25 10:41:54	2023-06-14 15:24:36	30.6421
famale	63	2023-05-15 16:45:46	2023-05-22 10:15:30	18.4274
famale	61	2023-05-11 11:33:11	2023-05-29 11:23:03	26.4743
male	45	2023-05-09 11:34:04	2023-05-15 11:55:59	16.4972
famale	61	2023-05-04 15:12:56	2023-06-05 11:24:55	39.4756
famale	70	2023-05-04 09:48:11	2023-05-25 13:17:02	31.5535
famale	83	2023-05-02 16:38:39	2023-05-04 09:09:07	7.38133
male	74	2023-05-01 09:47:34	2023-05-30 11:01:27	36.4593
famale	59	2023-04-27 15:45:50	2023-04-30 08:53:08	8.37023
famale	70	2023-04-26 10:24:11	2023-05-04 15:07:58	29.6305
famale	57	2023-04-14 17:38:39	2023-05-05 15:24:01	42
famale	66	2023-04-10 15:44:15	2023-04-23 14:57:13	24
famale	68	2023-04-07 11:18:42	2023-04-13 09:17:49	13.3874
male	59	2023-04-06 15:11:54	2023-04-20 15:35:44	21.6498
male	52	2023-03-27 10:14:40	2023-04-10 14:37:43	24.6095
male	69	2022-10-26 12:34:24	2022-10-29 13:01:22	17.5426
famale	76	2022-10-14 17:52:05	2022-10-26 16:27:21	22.6857
famale	68	2022-10-07 13:54:31	2022-10-21 09:05:03	19.3785	2.7	1.73	4.35	134	39.3	90.3	30.8	341	13.1	43	13.3	19.5	7.3																	12.1	43.1	29.1	3.1		0.79
male	66	2022-10-06 15:13:37	2022-10-24 10:57:12	24.4564
famale	57	2022-09-19 18:13:01	2022-10-09 09:11:40	25.3831
famale	71	2022-09-14 16:03:02	2022-09-15 08:22:54	10.3492	4,59									85
male	68	2022-08-24 10:20:42	2022-08-25 15:50:49	8.66029
male	68	2022-08-10 09:58:32	2022-08-22 10:44:53	19.4478
male	63	2022-08-08 13:38:55	2022-08-16 09:02:08	14.3765
male	61	2022-08-01 17:00:18	2022-08-05 08:28:11	12.3529
male	46	2022-08-01 16:42:47	2022-08-08 15:17:03	14.6368
male	46	2022-07-22 16:48:34	2022-08-09 10:09:15	34.4231
male	57	2022-07-15 18:41:22	2022-07-26 09:21:04	15.3896
famale	60	2022-07-15 15:44:25	2022-07-19 12:05:10	11.5036
male	62	2022-07-13 16:48:00	2022-07-27 10:27:17	20.4356
male	76	2022-07-10 10:48:59	2022-07-18 09:41:50	11.4041
famale	50	2022-07-05 09:41:09	2022-07-26 09:52:04	29.4112
male	69	2022-07-02 12:19:06	2022-07-21 09:46:39	28.4074
male	48	2022-07-02 10:14:46	2022-07-17 09:12:50	21.3839
male	69	2022-06-23 12:53:27	2022-06-24 16:13:13	7.67584
famale	59	2022-06-23 09:37:06	2022-06-26 11:33:37	9.48168
male	64	2022-06-16 20:23:27	2022-07-02 09:07:57	22.3805
famale	73	2022-06-11 10:37:05	2022-06-28 11:15:13	21.4689
male	76	2022-06-07 15:06:58	2022-06-11 09:10:40	10.3824
famale	50	2022-06-06 17:38:10	2022-06-14 10:18:04	20.4292
famale	49	2022-05-31 16:32:25	2022-06-17 09:39:58	25.4028
male	75	2022-05-27 12:02:42	2022-06-13 09:33:57	25.3986	3.01	1.54	3.99	124	36.6	91.7	31.1	339	14.3	37			8.5	63.2	35.6	81.1	221.4	11.16	99.2					3.19	131.4	98.3	2.05	70		11.1	40.3	21.4	3.51
famale	77	2022-05-24 14:40:52	2022-05-30 10:59:18	11.4578	2.25									42							195.9		100.3					2.8	133.7
famale	68	2022-05-23 14:34:49	2022-05-27 09:49:57	7.40969	2.3	1.96	4.17	115	36.4	87.3	27.6	316	13.7	53	15.1	21.8	7.1			13.9	75.7	6.55	94.5			1.81		3.47	135	99	1.79			12.5	37.2	20.1	9.64		0.26	0.1
famale	66	2022-05-21 17:10:34	2022-05-24 14:49:10	12.6175	10.82	9.68	4.9	139	40.3	82.2	28.4	345	12.3	68	12.6	15.2	6.2			164.9	573.9	5.62	52		547	7.44	2056	3.11	107.1	107.1	2.07	164.6		13.3	42.8	29.7	18.02	1051		阴性
famale	68	2022-05-08 15:35:07	2022-06-07 09:27:03	42.3938
male	71	2022-05-02 17:25:14	2022-05-17 09:41:17	24.4037
male	70	2022-04-21 11:21:31	2022-04-25 10:28:08	11.4362
male	66	2022-04-06 11:52:48	2022-04-07 18:35:41	7.77478
male	68	2021-09-10 19:39:05	2021-10-14 09:21:21	40.3898
male	68	2021-07-26 16:12:24	2021-08-09 11:34:17	20.4821	2.13									50
male	76	2021-07-12 11:15:20	2021-07-20 10:01:00	14.4174	2.02			144						93															126.8	89.8
male	67	2021-07-03 17:40:30	2021-08-12 08:29:18	49.3537
male	81	2021-06-30 15:04:35	2021-07-03 09:12:01	5.38334	0.56	0.42	2.73	81	24	87.9	29.7	338	16.9	50			16.9			34.4	34.4	14.07	110.3			12.78		3.9	134.7	100.1	1.84	72.5		13.7	40.9	19.7	4.69	3171.2	16.61	阳性+
male	80	2021-06-23 09:57:47	2021-06-28 09:49:29	10.4094
male	79	2021-06-21 16:09:18	2021-06-23 09:47:07	9.40772
male	81	2021-06-18 15:17:29	2021-06-21 16:14:15	5.67656	2.58	1.59	5.31	172	48.8	91.9	32.4	352	12	21	0.03	12.8		57.8	29.1	73.1	298.9	10.24	108.5					4.01	135.4	99.7	2.07	202.7		12.6	51.7	53.6	6.43	679.6	37.1
famale	75	2021-06-03 09:34:09	2021-06-04 17:11:32	7.71634
famale	67	2021-06-02 16:33:22	2021-06-30 10:20:40	43.431
famale	54	2021-05-26 11:11:56	2021-06-02 09:31:11	13.3967
famale	69	2021-05-10 15:58:04	2021-05-21 14:45:44	17.6151
male	70	2021-04-14 09:59:22	2021-04-19 09:32:00	11.3972
famale	63	2021-04-07 14:54:42	2021-04-09 10:01:15	8.41753	1.3									18
famale	66	2021-03-31 16:38:14	2021-04-22 10:01:39	28.4178
famale	69	2021-03-19 11:28:51	2021-03-31 09:49:11	19.4092
famale	66	2023-04-28 15:52:12	2023-05-06 10:03:04	13.4188
famale	79	2023-06-14 09:59:52	2023-06-25 11:29:14	20.4786
male	78	2023-05-25 14:42:26	2023-06-26 14:13:53	36.593
famale	53	2023-07-02 10:46:04	2023-07-14 11:27:14	18.4772
famale	68	2022-04-28 09:54:00	2022-05-09 09:57:56	18.4152
famale	71	2022-06-25 16:01:40	2022-07-06 09:52:10	14.4112	5.23	4.81	4.17	124	38.1	91.4	29.7	325	13.5	38				67.8	36.5	23	72.4
male	67	2022-07-22 16:19:36	2022-07-27 09:02:55	12.377
male	49	2022-09-30 15:02:34	2022-10-10 15:31:59	16.6472
famale	53	2022-10-10 15:32:56	2022-10-18 09:27:04	15.3938
male	57	2022-10-20 16:34:31	2022-10-31 10:35:12	20.4411
famale	67	2022-11-10 16:09:07	2022-11-22 09:01:40	18.3762	1.37	0.95	3.81	115	34.2	89.8	30.2	336	13.4	53				58.9	33.2	21.9	56.9	7.34	73.7				322	3.23	132.4	98.8	2.08	72.4		11.5	35.7	18	2.59	1030.5
male	73	2023-06-12 15:14:12	2023-06-25 10:14:26	23.4267
famale	78	2023-06-14 16:03:39	2023-06-27 10:09:29	17.4233
famale	74	2023-07-06 10:52:09	2023-07-17 09:37:01	16.4007
male	71	2023-07-07 15:50:36	2023-07-21 14:01:55	20.5847

## Sheet: 4
sex	age	Admission time	Discharge time	Survival time	WBC(4-10)	Neutrophils	RBC	Hb	HCT	MCV	MCH	MCHC	RDW	PLT	MPV	PDW	CRP	Total protein	Albumin	ALT	AST	BUN	SCR	Cystatin -C	CK	CKMB	LDH	K	Na	L	Ca	Amylase	Lipase	PT	APTT	D-D	D二聚体（0-0.5）	BNP	PCT	TNT
male	76	2023-07-26 10:35:43	2023-08-03 09:03:44	13	3	1.9		149						84
male	78	2023-07-17 15:12:02	2023-07-18 08:55:28	13.3719
famale	84	2023-07-14 15:46:36	2023-07-19 09:23:35	9.39138
male	82	2023-07-09 09:37:58	2023-07-09 17:28:51	7.72837
male	51	2023-07-03 16:55:26	2023-07-16 09:30:11	24.396	1.59	0.98		136						26
famale	73	2023-06-26 15:04:59	2023-07-12 11:20:03	23.4723
famale	77	2023-06-26 11:23:45	2023-06-27 08:48:38	6.36711
male	74	2023-06-25 15:37:12	2023-06-28 10:59:25	13.4579
male	71	2023-06-21 17:57:22	2023-06-30 11:45:50	16.4902
famale	82	2023-06-14 16:11:09	2023-07-07 11:07:41	30.4637
male	58	2023-06-08 14:29:18	2023-06-10 09:32:03	8.39726	6	5.36	4.61	146	42.7	92.6	31.7	342	12.6	31						120.3	222.2	5.94	73.9					3.41	126.5	99.4	1.8
male	69	2023-06-06 17:01:12	2023-06-10 10:46:10	9.44873
famale	75	2023-06-05 15:51:46	2023-06-08 11:15:45	13.4693
famale	57	2023-06-05 15:01:12	2023-07-07 09:00:53	42.3756
male	79	2023-06-03 14:33:14	2023-06-09 10:33:00	10.4396	1.53	1.21	4.04	127	35.8	88.6	31.4	355	11.6	48	11.2	12.9	5.5	74.2	35.2	82.8	151.3	151.3	64.1		279	0.93	446	3.46	124.4	96.8	1.81	151.3		13.1	40	19.5	6.48			0.1
famale	61	2023-06-01 17:01:48	2023-07-06 09:37:21	43.4009
famale	59	2023-05-29 15:46:57	2023-07-10 14:41:37	50.6122
famale	51	2023-05-25 10:41:54	2023-06-14 15:24:36	30.6421
famale	63	2023-05-15 16:45:46	2023-05-22 10:15:30	18.4274
famale	61	2023-05-11 11:33:11	2023-05-29 11:23:03	26.4743
male	45	2023-05-09 11:34:04	2023-05-15 11:55:59	16.4972
famale	61	2023-05-04 15:12:56	2023-06-05 11:24:55	39.4756
famale	70	2023-05-04 09:48:11	2023-05-25 13:17:02	31.5535
famale	83	2023-05-02 16:38:39	2023-05-04 09:09:07	7.38133
male	74	2023-05-01 09:47:34	2023-05-30 11:01:27	36.4593
famale	59	2023-04-27 15:45:50	2023-04-30 08:53:08	8.37023
famale	70	2023-04-26 10:24:11	2023-05-04 15:07:58	29.6305
famale	57	2023-04-14 17:38:39	2023-05-05 15:24:01	42
famale	66	2023-04-10 15:44:15	2023-04-23 14:57:13	24
famale	68	2023-04-07 11:18:42	2023-04-13 09:17:49	13.3874
male	59	2023-04-06 15:11:54	2023-04-20 15:35:44	21.6498	0.47	0.44								98			10
male	52	2023-03-27 10:14:40	2023-04-10 14:37:43	24.6095
male	69	2022-10-26 12:34:24	2022-10-29 13:01:22	17.5426
famale	76	2022-10-14 17:52:05	2022-10-26 16:27:21	22.6857
famale	68	2022-10-07 13:54:31	2022-10-21 09:05:03	19.3785	2.93	1.63	4.32	134	38.7	89.6	31	346	13.1	36	14.5	20.6	5.2	64.1	38.2	137	408	12.68	90.6		1660	12.59	1390				1.84	137		11.3	54.5	>160	4.19	208.6	0.77	0.1
male	66	2022-10-06 15:13:37	2022-10-24 10:57:12	24.4564	2.85	1.99	5.67	169	51.2	90.3	29.8	330	14.2	47	10.5	12.7	<5.0	79.4	44	133.5	373.2	9.5	129.2			72.09		4.34	135.5	104.2	1.76	305.2							0.23	0.1
famale	57	2022-09-19 18:13:01	2022-10-09 09:11:40	25.3831	3.47									94
famale	71	2022-09-14 16:03:02	2022-09-15 08:22:54	10.3492
male	68	2022-08-24 10:20:42	2022-08-25 15:50:49	8.66029
male	68	2022-08-10 09:58:32	2022-08-22 10:44:53	19.4478
male	63	2022-08-08 13:38:55	2022-08-16 09:02:08	14.3765
male	61	2022-08-01 17:00:18	2022-08-05 08:28:11	12.3529
male	46	2022-08-01 16:42:47	2022-08-08 15:17:03	14.6368
male	46	2022-07-22 16:48:34	2022-08-09 10:09:15	34.4231
male	57	2022-07-15 18:41:22	2022-07-26 09:21:04	15.3896	4.11	2.74	5.35	174	51.4	96.1	32.5	339	13.2	63	11.6	13.7				416.6	969.3	10.38	83.5		1300	5.04	2768	4.17	135.6	99.3	99.3
famale	60	2022-07-15 15:44:25	2022-07-19 12:05:10	11.5036
male	62	2022-07-13 16:48:00	2022-07-27 10:27:17	20.4356
male	76	2022-07-10 10:48:59	2022-07-18 09:41:50	11.4041	2.01	1.49	4.03	124	38.1	94.5	30.8	325	13.6	34	12.5	17.9	87.8			34.4	77.6	6.7	84.2		232	2.9	355	4.12		94.3	1.73	87.8		12.5	44.6	23.8	10.69			阴性
famale	50	2022-07-05 09:41:09	2022-07-26 09:52:04	29.4112
male	69	2022-07-02 12:19:06	2022-07-21 09:46:39	28.4074
male	48	2022-07-02 10:14:46	2022-07-17 09:12:50	21.3839	1.53	1.18	4.47	139	41	91.7	31.1	339	11.8	63	11.3	12.3																		12.7	44	23.6	13.67
male	69	2022-06-23 12:53:27	2022-06-24 16:13:13	7.67584
famale	59	2022-06-23 09:37:06	2022-06-26 11:33:37	9.48168
male	64	2022-06-16 20:23:27	2022-07-02 09:07:57	22.3805	3.79	2.92	5.17	146						200
famale	73	2022-06-11 10:37:05	2022-06-28 11:15:13	21.4689	3.77	2.24	3.65	113	34.8	95.3	31	325	13.4	14			<5.0	50.7	26.7	136.3	623.6	7.57	47.1					3.45	128.8	96	1.99			11.8	68.2	142.8	21.91	258.2	0.18
male	76	2022-06-07 15:06:58	2022-06-11 09:10:40	10.3824													8.4			27.5	47.4	8.45	122.1			1.48	390	3.79	138.2	100.3	2.04			11.6	34	18.4	7.93	185.5	0.327	阳性
famale	50	2022-06-06 17:38:10	2022-06-14 10:18:04	20.4292
famale	49	2022-05-31 16:32:25	2022-06-17 09:39:58	25.4028
male	75	2022-05-27 12:02:42	2022-06-13 09:33:57	25.3986
famale	77	2022-05-24 14:40:52	2022-05-30 10:59:18	11.4578	2.03	1.2	4.21	132	38.5	91.4	31.4	343	14.2	27						197.6	578.3	8.78	77.3		187		1208	3.18	132.7	99	1.94			10.8	41.8	25.3	7.56
famale	68	2022-05-23 14:34:49	2022-05-27 09:49:57	7.40969	1.29	1.05	3.65	102	31.7	86.8	27.9	322	13.4	50	14.5	20.6				17.2	130.2	6.26	68.5			2.53		3.12	132.6	101	1.66							1406
famale	66	2022-05-21 17:10:34	2022-05-24 14:49:10	12.6175	12.87	10.63	4.8	135	40.6	84.6	28.1	333	12.4	38	12.3	15.5	14.3	60.6	37.3	297.8	1299.1	7.14	52.6		623	4.53	3948	4.41	140.7	104.4	2.26	198	370.9	14.7	50.3	37	19.7			弱阳性
famale	68	2022-05-08 15:35:07	2022-06-07 09:27:03	42.3938
male	71	2022-05-02 17:25:14	2022-05-17 09:41:17	24.4037	2.3		4.26							31						504	1465		132
male	70	2022-04-21 11:21:31	2022-04-25 10:28:08	11.4362
male	66	2022-04-06 11:52:48	2022-04-07 18:35:41	7.77478	2.2									32
male	68	2021-09-10 19:39:05	2021-10-14 09:21:21	40.3898
male	68	2021-07-26 16:12:24	2021-08-09 11:34:17	20.4821
male	76	2021-07-12 11:15:20	2021-07-20 10:01:00	14.4174	1.72	1.33	4.5	149	42.5	94.4	33.1	351	11.4	69	12.2	14.2	6.04	65.1	39	40.3	131.6	9.96	83.2		658		530
male	67	2021-07-03 17:40:30	2021-08-12 08:29:18	49.3537
male	81	2021-06-30 15:04:35	2021-07-03 09:12:01	5.38334	2.67	2.46	2.83	83	25	88.3	29.3	332	16.5	34			8.22	57.2	32.4	39.7	212.9	16.55	101.9		3090	15.77	569	4.76	138.7	105.3	1.8	91	73.1	12.6	52.3	24.1	19.67	8942	25.4279	阳性+
male	80	2021-06-23 09:57:47	2021-06-28 09:49:29	10.4094
male	79	2021-06-21 16:09:18	2021-06-23 09:47:07	9.40772	3.8	2.3		155						63			5.73					12.51							132.8					52.1			0.6	240	0.60
male	81	2021-06-18 15:17:29	2021-06-21 16:14:15	5.67656	3.46	2.06	4.7	148	44	93.6	31.5	336	12.2	14	12.2	12.4	31.65	55.1	34.7	46.2	247.1	11.13	106.4		2435		1773	4.41	138.3	98.6	2.17	354.1		12.4	61.1	77.3	2.52		0.334
famale	75	2021-06-03 09:34:09	2021-06-04 17:11:32	7.71634
famale	67	2021-06-02 16:33:22	2021-06-30 10:20:40	43.431
famale	54	2021-05-26 11:11:56	2021-06-02 09:31:11	13.3967	1.1	0.44	4.95	145	40.9	82.6	29.3	355	12.7	40	13.4	18.6	<5.0			71	201.7	14.65	163.6					3.11	137.3 mmol/L	102.9	1.95	276.4		11.7	40	29.9	1.2		0.3
famale	69	2021-05-10 15:58:04	2021-05-21 14:45:44	17.6151
male	70	2021-04-14 09:59:22	2021-04-19 09:32:00	11.3972
famale	63	2021-04-07 14:54:42	2021-04-09 10:01:15	8.41753
famale	66	2021-03-31 16:38:14	2021-04-22 10:01:39	28.4178
famale	69	2021-03-19 11:28:51	2021-03-31 09:49:11	19.4092
famale	66	2023-04-28 15:52:12	2023-05-06 10:03:04	13.4188
famale	79	2023-06-14 09:59:52	2023-06-25 11:29:14	20.4786
male	78	2023-05-25 14:42:26	2023-06-26 14:13:53	36.593
famale	53	2023-07-02 10:46:04	2023-07-14 11:27:14	18.4772
famale	68	2022-04-28 09:54:00	2022-05-09 09:57:56	18.4152	0.99									75
famale	71	2022-06-25 16:01:40	2022-07-06 09:52:10	14.4112	6.31	5.67	4.21	123	38.9	92.4	29.2	316	13.5	28			5.8			34.3	121	4.32	51		540	3.45	749	2.88	132.7	95.8	1.82			12.2	47.5	43.6	5.57	389.6		阳性
male	67	2022-07-22 16:19:36	2022-07-27 09:02:55	12.377
male	49	2022-09-30 15:02:34	2022-10-10 15:31:59	16.6472
famale	53	2022-10-10 15:32:56	2022-10-18 09:27:04	15.3938
male	57	2022-10-20 16:34:31	2022-10-31 10:35:12	20.4411
famale	67	2022-11-10 16:09:07	2022-11-22 09:01:40	18.3762	1.28	0.65	3.67	111	33.1	90.2	30.2	335	13.6	43						25.6	74.6	8.84	62.8					3.7	132.9	103	1.97
male	73	2023-06-12 15:14:12	2023-06-25 10:14:26	23.4267
famale	78	2023-06-14 16:03:39	2023-06-27 10:09:29	17.4233	5.25	4.5	3.56	119	34.8	97.8	33.4	342	13.2	28	13.4	18.8		67.9	32.7	29.6	133.4	5.99	80.7			10.58		3.26	138.7	102.8	1.93			12.4	30.9	20.5	3.23	621.3	0.1	0.1
famale	74	2023-07-06 10:52:09	2023-07-17 09:37:01	16.4007	1.7	1.34	4.57	132	38.9	85.1	28.9	339	14.4	56	12.9	15.7	11.3			48	88	8.3	76.9			1.34		4.41	135.1	100.2	1.96			11.6	28.8	19.7	5.32	114.4	0.111	阴性
male	71	2023-07-07 15:50:36	2023-07-21 14:01:55	20.5847

## Sheet: 5
sex	age	Admission time	Discharge time	Survival time	WBC(4-10)	Neutrophils	RBC	Hb	HCT	MCV	MCH	MCHC	RDW	PLT	MPV	PDW	CRP	Total protein	Albumin	ALT	AST	BUN	SCR	Cystatin -C	CK	CKMB	LDH	K	Na	L	Ca	Amylase	Lipase	PT	APTT	D-D	D二聚体（0-0.5）	BNP	PCT	TNT
male	76	2023-07-26 10:35:43	2023-08-03 09:03:44	13	1.84	1.22	0.5	4.36	39.4	90.4	31.4	348	13.2	52	13.3	22.4	11.2	65.2	34.7	39.6	151	9.05	86.3		>1600		795	3.59	131.1	91.9	2.07	96.9		11.1	31.5	19.5	2.02	652.2	6.22	0.1
male	78	2023-07-17 15:12:02	2023-07-18 08:55:28	13.3719
famale	84	2023-07-14 15:46:36	2023-07-19 09:23:35	9.39138	1.36	0.83	3.47	93	28.4	81.8	26.8	327	17.3	14			13.9			378	1310.4	18.96	209.8		1286	9.87	2087	4.14	136.3	111.9	1.77			12.8	59.6	29.7	10.07	563.4		弱阳性
male	82	2023-07-09 09:37:58	2023-07-09 17:28:51	7.72837	1.01	0.68		170						38
male	51	2023-07-03 16:55:26	2023-07-16 09:30:11	24.396
famale	73	2023-06-26 15:04:59	2023-07-12 11:20:03	23.4723	2.3	1.9	3.94	124	36.4	92.4	31.5	341	13.2	33	13.4	20.3										2.81		4.84	131.9	94.2	1.97			12.6	43.7	20.8	2.05			阴性
famale	77	2023-06-26 11:23:45	2023-06-27 08:48:38	6.36711	2.09	1.46	4.93	141	42.6	86.4	28.6	28.6	13.2	64	11.2	13.6				35.8	143.3	4.61	66.2			6.09		3.55	134.7	99.5	2			12.5	39.6	19.2	10		0.31	2.23
male	74	2023-06-25 15:37:12	2023-06-28 10:59:25	13.4579
male	71	2023-06-21 17:57:22	2023-06-30 11:45:50	16.4902
famale	82	2023-06-14 16:11:09	2023-07-07 11:07:41	30.4637
male	58	2023-06-08 14:29:18	2023-06-10 09:32:03	8.39726	5.1	3.87	4.97	156	46.3	93.2	31.4	337	12.8	27						96.6	212.7	6.34	83.6					3.63	126.8	99.3	1.83
male	69	2023-06-06 17:01:12	2023-06-10 10:46:10	9.44873
famale	75	2023-06-05 15:51:46	2023-06-08 11:15:45	13.4693
famale	57	2023-06-05 15:01:12	2023-07-07 09:00:53	42.3756
male	79	2023-06-03 14:33:14	2023-06-09 10:33:00	10.4396	5.47	4.94	4.33	137	38.7	89.4	31.6	354	11.8	39	11.6	14.4												3.48	129.4	97.8	1.75			12.5	46.3	26.6	25.6
famale	61	2023-06-01 17:01:48	2023-07-06 09:37:21	43.4009
famale	59	2023-05-29 15:46:57	2023-07-10 14:41:37	50.6122
famale	51	2023-05-25 10:41:54	2023-06-14 15:24:36	30.6421
famale	63	2023-05-15 16:45:46	2023-05-22 10:15:30	18.4274
famale	61	2023-05-11 11:33:11	2023-05-29 11:23:03	26.4743	3.83	3.29	4.02	115	33.7	83.8	28.6	341	12.9	52	11.4	15.7										1.17											10	1637.4	0.29	0.1
male	45	2023-05-09 11:34:04	2023-05-15 11:55:59	16.4972
famale	61	2023-05-04 15:12:56	2023-06-05 11:24:55	39.4756	3.55
famale	70	2023-05-04 09:48:11	2023-05-25 13:17:02	31.5535
famale	83	2023-05-02 16:38:39	2023-05-04 09:09:07	7.38133
male	74	2023-05-01 09:47:34	2023-05-30 11:01:27	36.4593
famale	59	2023-04-27 15:45:50	2023-04-30 08:53:08	8.37023	0.85	0.41	4.2	133	38.6	91.9	31.7	345	12.2	26			15.4	62.4	31.4	78.4	378.9	18.05	196.2			1.03		3.77	126.9	100	1.8			15.4	37.5	72.4	10	90.7	0.92	0.1
famale	70	2023-04-26 10:24:11	2023-05-04 15:07:58	29.6305
famale	57	2023-04-14 17:38:39	2023-05-05 15:24:01	42
famale	66	2023-04-10 15:44:15	2023-04-23 14:57:13	24
famale	68	2023-04-07 11:18:42	2023-04-13 09:17:49	13.3874
male	59	2023-04-06 15:11:54	2023-04-20 15:35:44	21.6498
male	52	2023-03-27 10:14:40	2023-04-10 14:37:43	24.6095	1.78									65			41.86				106.6													21.6	34.9
male	69	2022-10-26 12:34:24	2022-10-29 13:01:22	17.5426
famale	76	2022-10-14 17:52:05	2022-10-26 16:27:21	22.6857
famale	68	2022-10-07 13:54:31	2022-10-21 09:05:03	19.3785	3.56	2.03	3.92	122	35.4	90.3	31.1	345	13.3	28	13.7	22.8		50.6	28.8	121.1	314.3	12.7	66.3					3.43	135.4	106.1	1.76		462	10.9	46.1	75.9	1.5		0.51
male	66	2022-10-06 15:13:37	2022-10-24 10:57:12	24.4564	2.68	1.35	6.29	189	57	90.6	30	332	14.6	33				71.6	40.8	196.7	639.3	16.23	203.9		19866		1522				2.29
famale	57	2022-09-19 18:13:01	2022-10-09 09:11:40	25.3831	3.17	2.51	4	125	38.4	96	31.3	326	13.1	70	11.3	13.4	41.6	81	41.6	133.5	90.1	4.16	60			2.8			133.5			44		12	34.1	18.1	0.8		0.11	0.1
famale	71	2022-09-14 16:03:02	2022-09-15 08:22:54	10.3492	1.72	1.23	4.5	125	37.5	83.3	27.8	333	12.4	41	11.7	13.3	22.2			36.3	102	8.23	71.8			12.13		3.67	135.1	101.7	1.83↓			11.4	42.6	22.2	7.52	468	0.1	0.1
male	68	2022-08-24 10:20:42	2022-08-25 15:50:49	8.66029
male	68	2022-08-10 09:58:32	2022-08-22 10:44:53	19.4478
male	63	2022-08-08 13:38:55	2022-08-16 09:02:08	14.3765
male	61	2022-08-01 17:00:18	2022-08-05 08:28:11	12.3529
male	46	2022-08-01 16:42:47	2022-08-08 15:17:03	14.6368	2.63	2.11	5.68	158	47.9	84.3	27.8	330	13.6	82	13	17.9	7.7	72.4	42.1	68.8	108.8	5.07	81.1			2.26	543	4.1	138.9	105.4	1.8			11.9	38.8	19.5	2.31		0.1	0.1
male	46	2022-07-22 16:48:34	2022-08-09 10:09:15	34.4231
male	57	2022-07-15 18:41:22	2022-07-26 09:21:04	15.3896	4.61	2.04	4.71	156	44.6	94.7	33.1	350	13	31	11.9	18.3	7.8			317.1	728.7	8.34	73.2			5.61		4.01	135.1	97.4	1.95			10.8	45.9	24.7	1.36	60.21		阴性
famale	60	2022-07-15 15:44:25	2022-07-19 12:05:10	11.5036
male	62	2022-07-13 16:48:00	2022-07-27 10:27:17	20.4356	1.49	1.1	4.54	158	47	103.5	34.8	336	12.1	53	10.7	13.4	16.9			107.9	286.3	9.96	128					3.93	130.4	97.3	1.95
male	76	2022-07-10 10:48:59	2022-07-18 09:41:50	11.4041	9.98	9.22	4.92	146	46	93.5	29.7	317	13.6	35	14.3	20.8	8.1	68.5	30.8	40.5	127.9	6.69	89.4		712		617	4.42	131	97.7	1.92	106.2	119.4	12.2	50	25	29.4	3214	0.1097
famale	50	2022-07-05 09:41:09	2022-07-26 09:52:04	29.4112
male	69	2022-07-02 12:19:06	2022-07-21 09:46:39	28.4074
male	48	2022-07-02 10:14:46	2022-07-17 09:12:50	21.3839													40.5	66.8	38.9	48.1	163.7	20.42	376.7		2180		862
male	69	2022-06-23 12:53:27	2022-06-24 16:13:13	7.67584
famale	59	2022-06-23 09:37:06	2022-06-26 11:33:37	9.48168	0.81	0.48	4.33	134	40.6	93.8	30.9	330	13	39	12.8	17.8	16.6	66.8	34.1	147.7		4.3	52.5			2.23		3.45	133.2	98.5	1.7			11.9	42.6	33.7	7.31			0.1
male	64	2022-06-16 20:23:27	2022-07-02 09:07:57	22.3805
famale	73	2022-06-11 10:37:05	2022-06-28 11:15:13	21.4689	4.53	1.88	3.59	112	33.8	94.2	31.2	331	13.6	25	12.5	16.4	<5.0				302.9				589	8.61	899	3.37	135.7	104.6	2.06	197.8		9.8	49.3	116.9	3.9	6410	0.618	弱阳
male	76	2022-06-07 15:06:58	2022-06-11 09:10:40	10.3824	1.51	1.08	5.02	157	46	91.6	31.3	341	12.2	28	12.9	13.2				45.3	56.7				170	1.27	409							11.5	44	21	6.34	209.8		阳性
famale	50	2022-06-06 17:38:10	2022-06-14 10:18:04	20.4292
famale	49	2022-05-31 16:32:25	2022-06-17 09:39:58	25.4028
male	75	2022-05-27 12:02:42	2022-06-13 09:33:57	25.3986
famale	77	2022-05-24 14:40:52	2022-05-30 10:59:18	11.4578	10.7	9.1	4.12	127	38.4	93.2	30.8	331	14.1	28			10.3	47.9	24.1		551.6							3.44	132.9	101.9	1.9		125.7	10.4	44	32			0.98
famale	68	2022-05-23 14:34:49	2022-05-27 09:49:57	7.40969	5.78	5.34	3.93	108	33.7	85.8	27.5	320	13.4	29				64.7	36.2	17.6	161.4	4.46	73		977		798	2.86		99.3	1.87								0.3952
famale	66	2022-05-21 17:10:34	2022-05-24 14:49:10	12.6175	11.87	7.17	4.86	136	41.2	84.8	28	330	12.7	84	11.7	14.6	21.7			250.4	1446	8.35	66.4			9.4		3.96	141.1	105.4	2.26	213.5	414.1	17.9	55.1	64.9	18.48			阳性
famale	68	2022-05-08 15:35:07	2022-06-07 09:27:03	42.3938
male	71	2022-05-02 17:25:14	2022-05-17 09:41:17	24.4037
male	70	2022-04-21 11:21:31	2022-04-25 10:28:08	11.4362
male	66	2022-04-06 11:52:48	2022-04-07 18:35:41	7.77478
male	68	2021-09-10 19:39:05	2021-10-14 09:21:21	40.3898
male	68	2021-07-26 16:12:24	2021-08-09 11:34:17	20.4821
male	76	2021-07-12 11:15:20	2021-07-20 10:01:00	14.4174	1	0.7	4.58	154	42.3	92.4	33.6	364	11.4	48	11.8	16												3.68	129.1	93.4	1.9
male	67	2021-07-03 17:40:30	2021-08-12 08:29:18	49.3537
male	81	2021-06-30 15:04:35	2021-07-03 09:12:01	5.38334	2.95	2.69	2.68	79	23.5	87.7	29.5	336	16.6	32								15.57	108			27.55		4.44	138.8	102.6	1.8			12	57.4	25.9	32.7	10413	12.1093	阳性+
male	80	2021-06-23 09:57:47	2021-06-28 09:49:29	10.4094	3.18	1.59	5.41	165	47.9	88.5	30.5	344	14.1	42	12.6	15.7	<5.0			149.3	469.6	11.5	119.8			37.05		4.72	132.1	101.5	1.69	152.8		12.7	51.4	31.4	7.81			阴性
male	79	2021-06-21 16:09:18	2021-06-23 09:47:07	9.40772	1.66	1.2	5.1	162	46.5	91.2	31.8	348	13.1	35	14.1	22.1	<5.0			65.5	162.3	11.69	114.8			26.87		4.02	146.2	110.4	2.12	64.1		12.6	44.1	22.8	1.26	261	0.925	阴性
male	81	2021-06-18 15:17:29	2021-06-21 16:14:15	5.67656	6.23	4.32	4.44	141	40.9	92.1	31.8	345	12.5	69	13.5	21.3	18.7					13.47	106.6			10.26		3.6	145.1	108	2.46	835.5		11.4	40.6	34.2	1.06	15222		阳性+
famale	75	2021-06-03 09:34:09	2021-06-04 17:11:32	7.71634	4.8	1.96	4.07	4.07	38.8	95.3	31.9	335	13	51	12.7	19.8	13.4			384.1	1553.9	131.5						4.22	146.1	108.7	2.08	744.3		12	53.9	>160	3.14	637.5	0.308
famale	67	2021-06-02 16:33:22	2021-06-30 10:20:40	43.431
famale	54	2021-05-26 11:11:56	2021-06-02 09:31:11	13.3967
famale	69	2021-05-10 15:58:04	2021-05-21 14:45:44	17.6151
male	70	2021-04-14 09:59:22	2021-04-19 09:32:00	11.3972
famale	63	2021-04-07 14:54:42	2021-04-09 10:01:15	8.41753
famale	66	2021-03-31 16:38:14	2021-04-22 10:01:39	28.4178
famale	69	2021-03-19 11:28:51	2021-03-31 09:49:11	19.4092
famale	66	2023-04-28 15:52:12	2023-05-06 10:03:04	13.4188	1.36	0.9								92						72							289
famale	79	2023-06-14 09:59:52	2023-06-25 11:29:14	20.4786	1.61			114						72			1.58			140.6	313		113.4		964	18											4.61	111
male	78	2023-05-25 14:42:26	2023-06-26 14:13:53	36.593	1.12	0.56	5.14	156	45.2	87.9	30.4	345	13	21	12.1	15.5	29.9	57.9	30.9	145.1	534.2	5.39	79.6			8.52		3.14	130.8	102	1.88	105.6		12.9	49	26.6	10	1759	0.23	0.1
famale	53	2023-07-02 10:46:04	2023-07-14 11:27:14	18.4772
famale	68	2022-04-28 09:54:00	2022-05-09 09:57:56	18.4152
famale	71	2022-06-25 16:01:40	2022-07-06 09:52:10	14.4112	4.77	4.05	4.33	126	38.8	89.6	29.1	325	13.4	22														3.61	132.4	101.1	1.86
male	67	2022-07-22 16:19:36	2022-07-27 09:02:55	12.377
male	49	2022-09-30 15:02:34	2022-10-10 15:31:59	16.6472
famale	53	2022-10-10 15:32:56	2022-10-18 09:27:04	15.3938
male	57	2022-10-20 16:34:31	2022-10-31 10:35:12	20.4411
famale	67	2022-11-10 16:09:07	2022-11-22 09:01:40	18.3762
male	73	2023-06-12 15:14:12	2023-06-25 10:14:26	23.4267
famale	78	2023-06-14 16:03:39	2023-06-27 10:09:29	17.4233	2.56	1.7	3.61	121	35.8	99.2	33.5	338	13.1	25	13.7	21.1
famale	74	2023-07-06 10:52:09	2023-07-17 09:37:01	16.4007
male	71	2023-07-07 15:50:36	2023-07-21 14:01:55	20.5847

## Sheet: 6
sex	age	Admission time	Discharge time	Survival time	WBC(4-10)	Neutrophils	RBC	Hb	HCT	MCV	MCH	MCHC	RDW	PLT	MPV	PDW	CRP	Total protein	Albumin	ALT	AST	BUN	SCR	Cystatin -C	CK	CKMB	LDH	K	Na	L	Ca	Amylase	Lipase	PT	APTT	D-D	D二聚体（0-0.5）	BNP	PCT	TNT
male	76	2023-07-26 10:35:43	2023-08-03 09:03:44	13	2.78	1.71	4.69	149	42.8	91.3	31.8	348	13.2	44	13.9	18.9	24.2			39.5	150.2	6.74	79.5			4.24		4.3	131.2	98.4	2	116	113.2	11.2	33.8	20.5	0.88	2748.6	0.0572
male	78	2023-07-17 15:12:02	2023-07-18 08:55:28	13.3719
famale	84	2023-07-14 15:46:36	2023-07-19 09:23:35	9.39138	5.99	4.71	3.18	87	27.5	86.5	27.4	316	17.7	18			13									12.42		4.81	137.7	105.4	1.75	437	1673.8	12.9	70.1	40.9	6.12	980		阳性
male	82	2023-07-09 09:37:58	2023-07-09 17:28:51	7.72837	1.95	1.36	5.27	178	49.2	93.4	33.8	362	11.9	38	11.5	13.9	29.9	67.6	38.1	72.9	463.4					4.43		4.04	134.4	98.5	1.96			11.5		22.8	5.07		0.82
male	51	2023-07-03 16:55:26	2023-07-16 09:30:11	24.396
famale	73	2023-06-26 15:04:59	2023-07-12 11:20:03	23.4723	1.99	1.45	4.34	135	40.7	93.8	31.1	332	13.3	26						41	105.7	10.66	79.4					4.57	130.8	98.8	1.81			12.7	61.8	25.2
famale	77	2023-06-26 11:23:45	2023-06-27 08:48:38	6.36711	10.47	7.07	5.22	153	47.3	90.6	29.3	323	13.6	51	13.3	18.1	41	63.4	31.7	1584.5	6816.2	14.4	206.5		1581	74.74	15058	5.18	140.8	105	1.74	1382.4		27.6	87.2	>160	10	32030.8	11.2176	18.01
male	74	2023-06-25 15:37:12	2023-06-28 10:59:25	13.4579
male	71	2023-06-21 17:57:22	2023-06-30 11:45:50	16.4902
famale	82	2023-06-14 16:11:09	2023-07-07 11:07:41	30.4637
male	58	2023-06-08 14:29:18	2023-06-10 09:32:03	8.39726	3.89	2.25	4.48	142	41.5	92.6	31.7	342	12.9	18				43.1	19.8	84	298.1	10.99	177.4		1227		3112	3.36	126.1	99.4	1.73	136.5		14.6	104.9	>160.0	5.08	648.8	0.32
male	69	2023-06-06 17:01:12	2023-06-10 10:46:10	9.44873	0.8	0.38	4.98	139	41.3	82.9	27.9	337	12.5	18	12.9	16.3		58.4	29.1	327.2	912	6.19	103		1984	3.46	2786	3.81	128.6	100.1	1.62	133		14.7	65.5	34.5	9.63	877.1	0.11	0.1
famale	75	2023-06-05 15:51:46	2023-06-08 11:15:45	13.4693
famale	57	2023-06-05 15:01:12	2023-07-07 09:00:53	42.3756
male	79	2023-06-03 14:33:14	2023-06-09 10:33:00	10.4396	5.29	4.71	4.4	141	40.2	91.4	32	351	11.8	35	11.9	13.9
famale	61	2023-06-01 17:01:48	2023-07-06 09:37:21	43.4009	3.64			143						85
famale	59	2023-05-29 15:46:57	2023-07-10 14:41:37	50.6122
famale	51	2023-05-25 10:41:54	2023-06-14 15:24:36	30.6421
famale	63	2023-05-15 16:45:46	2023-05-22 10:15:30	18.4274
famale	63	2023-05-15 16:45:46	2023-05-22 10:15:30	26.4743										39			12	64.9	30.9	126.5	376.1	3.66	68.1		284		1493		131.2	106.8	1.71	101.2	331	14.6	66.2	41.1	8.46
male	45	2023-05-09 11:34:04	2023-05-15 11:55:59	16.4972
famale	61	2023-05-04 15:12:56	2023-06-05 11:24:55	39.4756
famale	70	2023-05-04 09:48:11	2023-05-25 13:17:02	31.5535
famale	83	2023-05-02 16:38:39	2023-05-04 09:09:07	7.38133	2.32	1.57	4.86	148	43.6	89.7	30.5	339	14	25			<5.0			214.3	759.2	11.44	81			1.08		4.48	140.9	109.5	1.79			11.7	46.3	19.9	3.72	694.9	0.1	0.1
male	74	2023-05-01 09:47:34	2023-05-30 11:01:27	36.4593
famale	59	2023-04-27 15:45:50	2023-04-30 08:53:08	8.37023	4.54	3.01	4.68	152	42.9	91.7	32.5	354	12.5	18			19.2			96.3	692.2				1356	8.59	3113	3.49	137.5	137.5	1.88			11.3	63.1	>160	>40.00			弱阳性
famale	70	2023-04-26 10:24:11	2023-05-04 15:07:58	29.6305
famale	57	2023-04-14 17:38:39	2023-05-05 15:24:01	42																															38.9		0.715
famale	66	2023-04-10 15:44:15	2023-04-23 14:57:13	24
famale	68	2023-04-07 11:18:42	2023-04-13 09:17:49	13.3874	3.24	1.89	5.3	146	45.9	86.6	27.5	318	13.7	52				66.9	36.8	46.4	307.3	6.71	70.8		418	0.82	2794	3.6	143.3	106.7	1.97	248.5		10.9	30.3	29.8	2.77	2572.4	0.19
male	59	2023-04-06 15:11:54	2023-04-20 15:35:44	21.6498
male	52	2023-03-27 10:14:40	2023-04-10 14:37:43	24.6095
male	69	2022-10-26 12:34:24	2022-10-29 13:01:22	17.5426
famale	76	2022-10-14 17:52:05	2022-10-26 16:27:21	22.6857
famale	68	2022-10-07 13:54:31	2022-10-21 09:05:03	19.3785	5.58	3.52	3.75	116	34.6	92.3	30.9	335	13.6	33	13.6	17.9	<5.0	54.9	30.7	82.9	145.3	9.93	69.9			10.98	972	3.65	141.4	109.3	1.82	799.9		11.3	39.3	51.4	0.8	1434.6		0.1
male	66	2022-10-06 15:13:37	2022-10-24 10:57:12	24.4564	2.34	1.13	4.75	144	42	88.4	30.3	343	14.3	55	12.2	13.3				119.4	296	22.4	286.1					4.02		110.2	1.88
famale	57	2022-09-19 18:13:01	2022-10-09 09:11:40	25.3831	2.55	2.12	3.78	119	35.8	94.7	31.5	332	13.3	56	11.6	16				67.5	197.5	5.84	61.3					4.87	129.6	97	2.05			11.6	35.1	21.6	1.71
famale	71	2022-09-14 16:03:02	2022-09-15 08:22:54	10.3492	1.5	1.07	4.67	131	40	85.7	28.1	328	12.6	36	11.6	14.2	23	56.4	27	40.5	121.6	6.38	60.2			15.82	801	4.27	137.4	108.2	1.82		74.9	11.7	44.4		7.33			0.1
male	68	2022-08-24 10:20:42	2022-08-25 15:50:49	8.66029														76.4	42.3	78.8						1.52		4.11	130.5	99	1.87									阴性
male	68	2022-08-10 09:58:32	2022-08-22 10:44:53	19.4478	2.2									87						90.7	138.4
male	63	2022-08-08 13:38:55	2022-08-16 09:02:08	14.3765	1.85	1.13	4.89	150	43	87.9	30.7	349	11.8	46	12.3	15.9				61	83.3	6.48	86.9					4.07	126.2	90.2	2.07
male	61	2022-08-01 17:00:18	2022-08-05 08:28:11	12.3529	4.15	1.84	4.09	132	38.1	93.2	32.3	346	12.7	53	10.2	10.1	69.9			75.6	130.7	4.03	54			13.16		4.16	129.2	95.2	2.09			9.9	32	18.5	1.41	422.5		0.1
male	46	2022-08-01 16:42:47	2022-08-08 15:17:03	14.6368	2.63	2.11	5.6	158	47.9	84.3	27.8	330	13.6	82	13	17.9	7.7	72.4	42.1	68.8	108.8	5.07	81.1			2.26	543	4.1	138.9	105.4	1.8			11.9	38.8	19.5	2.31		0.1	0.1
male	46	2022-07-22 16:48:34	2022-08-09 10:09:15	34.4231
male	57	2022-07-15 18:41:22	2022-07-26 09:21:04	15.3896	2.64	1.01	4.57	144	43.9	96.1	31.5	328	13.2	31	11.7	13.5	<5.0	59	29.4	208	256.8	7.03	58.2		1159	4.2	1165	3.87	3.87	103.1	1.93	71.7	95.2	9.9	45.7	24.8	0.83	99.64	0.128	阴性
famale	60	2022-07-15 15:44:25	2022-07-19 12:05:10	11.5036
male	62	2022-07-13 16:48:00	2022-07-27 10:27:17	20.4356	1.85	1.4	4.5	162	46.6	102.2	35.5	348	11.9	36	11.9	11.6		57.6	57.6	183.1	489.2	11.36	109.8		573		996	3.97	128.7	97.5	1.95
male	76	2022-07-10 10:48:59	2022-07-18 09:41:50	11.4041	13.88	12.7	4.84	147	45.2	93.4	30.4	325	13.8	37			6									2.4		5.5		98.4	1.86			12	48.2	30.3	22.37
famale	50	2022-07-05 09:41:09	2022-07-26 09:52:04	29.4112	2.06	1.67	4.03	124	37.1	92.1	30.8	334	13.1	56	10.6	11.8	11.2			30.4	52.6	5.01	51.1					2.59	140.1	102.3	1.95								0.1
male	69	2022-07-02 12:19:06	2022-07-21 09:46:39	28.4074
male	48	2022-07-02 10:14:46	2022-07-17 09:12:50	21.3839	4.14	2.57	5.03	156	46	91.5	31	339	11.8	39	11.4	16.8				100.2	436.1	21.29	212.3		>8000	148.8	2023	3.63	141.6	100.3	1.47			10.9	42	29.5	2.02
male	69	2022-06-23 12:53:27	2022-06-24 16:13:13	7.67584
famale	59	2022-06-23 09:37:06	2022-06-26 11:33:37	9.48168	7.54	6.33	4.73	146	44.4	93.9	30.9	329	13.2	38	13.6	22.8
male	64	2022-06-16 20:23:27	2022-07-02 09:07:57	22.3805	2.29	1.82	5.22	148	45.9	87.9	28.4	322	12.9	146	11.8	15.2		68.7	39.8	22.5	31.2				71			4.15	134.5	98.9				11.7	36.8	18.2	1.22
famale	73	2022-06-11 10:37:05	2022-06-28 11:15:13	21.4689	6.35	3.63	3.71	115	35.8	96.5	31	321	13.9	20	15.2	25.4				62.1	195.7	6.74	49.1		539	7.96	651	4.92	135.5	102.3	2.02			10.4	41.4	42.5	1.61	9560		阴
male	76	2022-06-07 15:06:58	2022-06-11 09:10:40	10.3824	1.55	1.3	5.51	168	50.4	91.5	30.5	333	12.3	25				79.8	41.8	77.2	183.9	13.75	178.9		296		598	3.35	137.2	97.1	1.97			11.4	42.8	23.2	4.37
famale	50	2022-06-06 17:38:10	2022-06-14 10:18:04	20.4292
famale	49	2022-05-31 16:32:25	2022-06-17 09:39:58	25.4028	1.74	1.1	3.78	110	33.9	89.7	29.1	324	14.3	74	12.6	15.1
male	75	2022-05-27 12:02:42	2022-06-13 09:33:57	25.3986
famale	77	2022-05-24 14:40:52	2022-05-30 10:59:18	11.4578
famale	68	2022-05-23 14:34:49	2022-05-27 09:49:57	7.40969	5.03	4.4	3.78	104	32.5	86	27.5	320	13.6	33	13.4	16.6				22.9	229.7	5.18	72.4		930	1.45	1757	3.61	134.9	100.7	1.74			11.5	48.8	39.5	14.24	7571		阴性
famale	66	2022-05-21 17:10:34	2022-05-24 14:49:10	12.6175
famale	68	2022-05-08 15:35:07	2022-06-07 09:27:03	42.3938
male	71	2022-05-02 17:25:14	2022-05-17 09:41:17	24.4037
male	70	2022-04-21 11:21:31	2022-04-25 10:28:08	11.4362													<5.00			84.1	173.8	5.76	73.2			9.51		3.99	130.5	100.2	1.82			12.2	37.2	22	4.2		0.17	0.1
male	66	2022-04-06 11:52:48	2022-04-07 18:35:41	7.77478	7.13	4.67	4.85	157	45.4	93.6	32.4	346	12	18			22.7			133.2	489.4	9.16	134.2			27.17		4.68	138.4	108.7	2.06			10.9	45	43.6	1.17			弱阳性
male	68	2021-09-10 19:39:05	2021-10-14 09:21:21	40.3898	4.86	4.47		140						40			19.6		33.4	20	49				206		250	3.3	129					12.5	43.1		8.14		0.2
male	68	2021-07-26 16:12:24	2021-08-09 11:34:17	20.4821	9.31	5.9	4.49	142	42.4	94.4	31.6	335	12.2	38	13.5	19.7	<5.00	70.4	37.4	118.1	319.7	4.64	57.9					3.65	126.1	89.6	2.05			11.4	36.2	25.4	1.7	211.4	0.253
male	76	2021-07-12 11:15:20	2021-07-20 10:01:00	14.4174	4.36	3.61	4.63	152	42.7	92.2	32.8	356	11.6	32	10.8	15.9				197	752.2	9.09	61.5					3.96	131.2	97.3	1.73			12.6	60.2	40.8
male	67	2021-07-03 17:40:30	2021-08-12 08:29:18	49.3537	2.29									47						136	296					17.5
male	81	2021-06-30 15:04:35	2021-07-03 09:12:01	5.38334
male	80	2021-06-23 09:57:47	2021-06-28 09:49:29	10.4094	2.58	0.74	5.44	162	48.7	89.5	29.8	333	14.4	20				58	32.7	138.8	493.1	10.67	111.6		6604	19.62	1610	4.27	135.3	100.8	1.81			11.7	50.2	40	4.33	890.2	0.2959	阴性
male	79	2021-06-21 16:09:18	2021-06-23 09:47:07	9.40772	1.64	1.11	5.38	170	48.9	90.9	31.6	348	13.3	27
male	81	2021-06-18 15:17:29	2021-06-21 16:14:15	5.67656
famale	75	2021-06-03 09:34:09	2021-06-04 17:11:32	7.71634	7.69	3.65	4.1	129	40	97.6	31.5	323	13.2	61	13.3	21.6		60.6	28.9	560.4	2182.4
famale	67	2021-06-02 16:33:22	2021-06-30 10:20:40	43.431
famale	54	2021-05-26 11:11:56	2021-06-02 09:31:11	13.3967	9.16	5.82	4.43	130	37.1	83.7	29.3	350	13.1	55	12.6	16.6	5.74	62.3	31.2	65.9	190	3.62	60.5		226		1298				1.92								0.16
famale	69	2021-05-10 15:58:04	2021-05-21 14:45:44	17.6151	5.76	3.72	4.29	128	37.8	88.1	29.8	339	12.6	46	12.4	16.3		58.7	29.7	124.8	274.8					9.79								11.9	41.4	33.7		1072	325.9	阴性
male	70	2021-04-14 09:59:22	2021-04-19 09:32:00	11.3972	3.7	3.1	4.13	117	35.5	86	28.3	330	12.9	47	10.7	0.37	23			49.1	235	19.8	88.1			13.49		4.54	142.8	112.6	1.87			12.6	52.6	29.5	1.3↑	587.6	0.37	<0.1
famale	63	2021-04-07 14:54:42	2021-04-09 10:01:15	8.41753
famale	66	2021-03-31 16:38:14	2021-04-22 10:01:39	28.4178	0.68	0.2		111						18			20.52			93.3	417.2				674	37.6								13.6	53.6	20.6	24.582
famale	69	2021-03-19 11:28:51	2021-03-31 09:49:11	19.4092
famale	66	2023-04-28 15:52:12	2023-05-06 10:03:04	13.4188	0.83	0.58	3.92	116	35.2	89.8	29.6	330	12.8	44			<5.0			65.8	208.5	3.18	51.3					3.07	132.5	98.2	1.87			11.2	36.5	23.5	1.95		0.201
famale	79	2023-06-14 09:59:52	2023-06-25 11:29:14	20.4786
male	78	2023-05-25 14:42:26	2023-06-26 14:13:53	36.593	1.65	0.8	5.48	162	48.4	88.3	29.6	335	13	17	13.3	19.2	19	58.7	29.3	159.8	598.1	7.52	78.1		2481		2016	3.58	133.7	100.7	1.88	125.6		12.3	59.7	57.8	>40.00		0.4493
famale	53	2023-07-02 10:46:04	2023-07-14 11:27:14	18.4772																						3.45											0.91	63.6	0.23	0.1
famale	68	2022-04-28 09:54:00	2022-05-09 09:57:56	18.4152
famale	71	2022-06-25 16:01:40	2022-07-06 09:52:10	14.4112	3.53	2.29	4.44	127	39.5	89	28.6	322	13.2	16			8.8	64.9	26.3	28	89.8	6.73	57.8		468	2.2	571	3.57	131.3	100.8	1.82	1019.8		10.5	47.7	58.9	1.22	6788		阳性
male	67	2022-07-22 16:19:36	2022-07-27 09:02:55	12.377
male	49	2022-09-30 15:02:34	2022-10-10 15:31:59	16.6472	4.85	4.45	4.05	104	33.1	81.7	25.7	314	18.37	89	9.46	17.2		61.7	32.8	14	48.7				287		395
famale	53	2022-10-10 15:32:56	2022-10-18 09:27:04	15.3938	6.49	5.64	4.62	137	40.8	88.3	29.7	336	12.7	101	10.7	13.4	<5.0			25.8	50.6	4.05	45			0.51		3.27	134.9	103.9	2.06	89		12.1	41	20.2	3.73	400.1	0.1	0.1
male	57	2022-10-20 16:34:31	2022-10-31 10:35:12	20.4411
famale	67	2022-11-10 16:09:07	2022-11-22 09:01:40	18.3762	2.07	0.91	4.06	122	37.3	91.9	30	327	13.8	27						31.5	95.9	6.45	51.3			5.54		3.67	133.1	104.2	1.93									0.1
male	73	2023-06-12 15:14:12	2023-06-25 10:14:26	23.4267
famale	78	2023-06-14 16:03:39	2023-06-27 10:09:29	17.4233	12.16	10.15	3.76	125	37.2	98.9	33.2	336	13.2	25			28.7	68.3	31.5	28.6	171.8	6.38	70		947	0.1	917	3.24	138.3	101.6	2.1			12.8	39.2	24.3	2.44	2138.2	1.6457	0.1
famale	74	2023-07-06 10:52:09	2023-07-17 09:37:01	16.4007	17.71	16.4	5.32	153	44.7	84	28.8	342	14.4	36						72.6	218.9	10.34	89.8			9.51	1341	3.55	130.1	100.7	1.95			11.3	40.9	50.8	9.92	3983.8		弱阳性
male	71	2023-07-07 15:50:36	2023-07-21 14:01:55	20.5847

## Sheet: 7
sex	age	Admission time	Discharge time	Survival time	WBC(4-10)	Neutrophils	RBC	Hb	HCT	MCV	MCH	MCHC	RDW	PLT	MPV	PDW	CRP	Total protein	Albumin	ALT	AST	BUN	SCR	Cystatin -C	CK	CKMB	LDH	K	Na	L	Ca	Amylase	Lipase	PT	APTT	D-D	D二聚体（0-0.5）	BNP	PCT	TNT
male	76	2023-07-26 10:35:43	2023-08-03 09:03:44	13	5.62	4.64	4.24	136	39.4	92.9	32.1	345	13.5	54	13.5	22.8	22.4					7.76	58.8			6.24		4.62	137.4	108.2	1.96	182.8		10.2	28.3	19	0.77	3986.9
male	78	2023-07-17 15:12:02	2023-07-18 08:55:28	13.3719
famale	84	2023-07-14 15:46:36	2023-07-19 09:23:35	9.39138	4.75	4.13	2.45	66	20.5	83.7	26.9	322	17.2	45	10.8	13.5	9.5					5.21	72			16.61		4.15	141.6	100.6	2.37			12.2	63.6	54.5	3.23	806.2		阴性
male	82	2023-07-09 09:37:58	2023-07-09 17:28:51	7.72837	3.83	2.94	5.65	194	50.2	88.8	34.3	386	11.8	35	13.2	21.5				98.8	660.7	10.26	109.2					3.69	133.5	104.1	1.76			11.40	52.5	28.9
male	51	2023-07-03 16:55:26	2023-07-16 09:30:11	24.396	1.1	0.62	4.29	138						18
famale	73	2023-06-26 15:04:59	2023-07-12 11:20:03	23.4723	2.33	1.79	4.37	138	42.4	97	31.6	325	13.6	25						47.9	148.9	9.37	68.7			1.99		4.13	133.6	99.8	1.74			12.1	59	30.4				0.1
famale	77	2023-06-26 11:23:45	2023-06-27 08:48:38	6.36711
male	74	2023-06-25 15:37:12	2023-06-28 10:59:25	13.4579	2.12	1.75	4.69	141	42	89.6	30.1	336	13.2	86	10.5	12.8	14.5			42.1	79.7	8.71	78.9					4.96	133.9	99.2	1.85			12.9	44.1	18.3	0.7		0.1
male	71	2023-06-21 17:57:22	2023-06-30 11:45:50	16.4902
famale	82	2023-06-14 16:11:09	2023-07-07 11:07:41	30.4637
male	58	2023-06-08 14:29:18	2023-06-10 09:32:03	8.39726	3.35	2.15	4.75	149	44.8	94.3	31.4	333	13.2	31			26	54.4	32.7	86.6	483.7	16.97	366.1		42.38	42.83		4.19	127	100.4	1.65	244.3		18.2	119.1	＞160	19.15	4334		弱阳性
male	69	2023-06-06 17:01:12	2023-06-10 10:46:10	9.44873	3.32	2.38	4.45	128	37.8	84.9	28.8	339	12.7	17			32.6	57.1	30	294.6	1053.5	9.28	139.1		1548	10.89	3299	3.65	129.9	99.6	1.62	179.6	471.7	16.8	93.7	49.1	>40.00		0.3592	阴性
famale	75	2023-06-05 15:51:46	2023-06-08 11:15:45	13.4693
famale	57	2023-06-05 15:01:12	2023-07-07 09:00:53	42.3756
male	79	2023-06-03 14:33:14	2023-06-09 10:33:00	10.4396	3.95	3.24	4.77	147	43.1	90.4	30.8	341	11.9	30	11.7	13.4	4.49	66.2	30	253.4	818.1	5.96	61.8		1259		2512	3.78	133.4	96.6	1.99								0.23
famale	61	2023-06-01 17:01:48	2023-07-06 09:37:21	43.4009	3.02	1.68	5.17	157	45.9	88.8	30.4	342	12.4	59	11.2	12.5	20.2									9.1								11	53.1	42.4	15.9			0.1
famale	59	2023-05-29 15:46:57	2023-07-10 14:41:37	50.6122	1.38			149						85			20.64			1091			79.3		884	22.8	3914										11.69		0.56
famale	51	2023-05-25 10:41:54	2023-06-14 15:24:36	30.6421
famale	63	2023-05-15 16:45:46	2023-05-22 10:15:30	18.4274
famale	61	2023-05-11 11:33:11	2023-05-29 11:23:03	26.4743	2.22	1.43	4.24	123	35.7	84.2	29	345	13.2	43	11	15.1				131.7	428.1	6.11	70.6					3.22	134.2	106.7	1.82
male	45	2023-05-09 11:34:04	2023-05-15 11:55:59	16.4972
famale	61	2023-05-04 15:12:56	2023-06-05 11:24:55	39.4756
famale	70	2023-05-04 09:48:11	2023-05-25 13:17:02	31.5535
famale	83	2023-05-02 16:38:39	2023-05-04 09:09:07	7.38133	8.43	7.15	4.51	138	40.6	90	30.6	340	14.1	18			7.1	56.5	28.2	299.4	1313.8	10.69	77.2		519	5.53	2120	3.62		115.8	1.82	156.3	228.2	12.7	63.4	>160	2.17		0.8842
male	74	2023-05-01 09:47:34	2023-05-30 11:01:27	36.4593	5.8	4.56	5.06	157	45.5	89.9	31	345	13.8	18				47.8	26.3	91.6	427.6	4.83	71.4		701	1.66	2187	3.74	130	104.5	1.64	138.9		11.1	58.2	133.4	4.64	4126.5	0.1	0.1
famale	59	2023-04-27 15:45:50	2023-04-30 08:53:08	8.37023	3.69	2.57	4.28	135	41.4	96.7	31.5	326	12.9	52	11.9	12.3	20.1	55.1	27.6	91.9	597.9	17.73	254.6		2000	12.11	3337	3.1	141.8	109.4	1.84	144	509.8	13.2	68.7	>160	>40.00	1021.7		弱阳性
famale	70	2023-04-26 10:24:11	2023-05-04 15:07:58	29.6305
famale	57	2023-04-14 17:38:39	2023-05-05 15:24:01	42
famale	66	2023-04-10 15:44:15	2023-04-23 14:57:13	24	1.72	0.97	4.11	120	35.6	86.6	29.2	337	13.3	25	11.4	16.7	25.2	58.4	26	77.8	337.8	3.71	64.2		989	2.21	2177	3.21	130.4	101.1	1.7	154.4		11.8	52.8	46.2	10	2359.4		0.1
famale	68	2023-04-07 11:18:42	2023-04-13 09:17:49	13.3874	7.15	4.58	4.93	140	43.5	88.2	28.4	322	13.9	29						36.8	232.4	5.59	62.7					3.29	149.7	113.8	1.91	149.5	137.5	10.8	30.5	31.7
male	59	2023-04-06 15:11:54	2023-04-20 15:35:44	21.6498
male	52	2023-03-27 10:14:40	2023-04-10 14:37:43	24.6095	2.51	2.1	4.2	123	37.2	88.6	29.3	331	12.5	36	12	14.6		54.4	27.8	50	194.5	7.33	92.3			0.74		5.04	135.4	109.8	1.6			11.5	36.6	21.2	2.33	766.9	0.42	0.1
male	69	2022-10-26 12:34:24	2022-10-29 13:01:22	17.5426
famale	76	2022-10-14 17:52:05	2022-10-26 16:27:21	22.6857
famale	68	2022-10-07 13:54:31	2022-10-21 09:05:03	19.3785	3.43	2.31	3.38	105	31.8	94.1	31.1	330	13.8	19			<5.0			62.7	82	7.64	63.1		537	5.49	814	3.13	148.7	109.4	1.94	261.6	360.2	11	34.1	30.8	1.51	1139	0.1262	阴性
male	66	2022-10-06 15:13:37	2022-10-24 10:57:12	24.4564	1.86	0.75	4.76	142	42.2	88.7	29.8	336	14.6	39			<5.0	65.8	28.5	120	330.4	25.51	333.4			34.26		4.88	138.6	112.7	1.95	1159.8		11.4	38.1	28	1.4			阴性
famale	57	2022-09-19 18:13:01	2022-10-09 09:11:40	25.3831	1.43	1.09	3.22	100	30.4	94.4	31.1	329	13.2	43	12	13.4				198.2					200	0.902	679	4.42	134	98.9	1.69	50.2								阴性
famale	71	2022-09-14 16:03:02	2022-09-15 08:22:54	10.3492	2.23	1.4	5	137	42.9	85.8	27.4	319	12.7	40	12.6	15.3				36.9	110.7	7.46	48.1					4.2	142.1	108.6	1.77
male	68	2022-08-24 10:20:42	2022-08-25 15:50:49	8.66029	1.82	1.18	4.96	144	42.7	86.1	29	337	13.4	62	12.2	14.2		75.7	40.7	115.1						5.49														阴性
male	68	2022-08-10 09:58:32	2022-08-22 10:44:53	19.4478	2.75	2.24	4.38	144	43.2	98.6	32.9	333	13.8	68	10.7	13.4				130.4	332.3	4.86	61.3			4.11		4.06	129.4	99.7	1.9			12.5	57.2	22.9	2.9			0.1
male	63	2022-08-08 13:38:55	2022-08-16 09:02:08	14.3765
male	61	2022-08-01 17:00:18	2022-08-05 08:28:11	12.3529
male	46	2022-08-01 16:42:47	2022-08-08 15:17:03	14.6368	3.84	3.2	5.65	157	47.8	84.6	27.8	328	13.4	70	12.6	17.4		67	34.9	105.8	145.2				689	12.05		2.99	138.9	105.3	1.75	57.6	30	10.9	35.2	23.2	1.34	96.3	0.0569	阴性
male	46	2022-07-22 16:48:34	2022-08-09 10:09:15	34.4231
male	57	2022-07-15 18:41:22	2022-07-26 09:21:04	15.3896	12.32	8.56	3.92	124	37.7	96.2	31.6	329	13.2	66	12.2	14	<5.0									8.43		1.58	144	111.5	2.2	65.4
famale	60	2022-07-15 15:44:25	2022-07-19 12:05:10	11.5036	1.5	1.21	4.48	137	40.3	90	30.6	340	12.6	52	11.8	13.2		66.5	38.7	72.6	161.2																		0.152
male	62	2022-07-13 16:48:00	2022-07-27 10:27:17	20.4356	3.37	2.7	4.06	142	41.8	103	35	340	12.1	26	11.9	17.2	18.2					6.2	81.6			2.87		3.88	131.7	102.2	1.74	565.9		10.6	45.3	22.9	1.71
male	76	2022-07-10 10:48:59	2022-07-18 09:41:50	11.4041	12.81	10.82	4.08	125	37.8	92.6	30.6	331	14	40			<5.0			90.1	725				364			4.56	134.9	99.7	1.93	571.2	852.4	12.1	40	27	14.23		0.0543
famale	50	2022-07-05 09:41:09	2022-07-26 09:52:04	29.4112	1.97	1.66	3.93	118	36.4	92.6	30	324	12.7	36	10.7	11.8												12.5						12.8	40.8	22.1	12.5
male	69	2022-07-02 12:19:06	2022-07-21 09:46:39	28.4074	1.37	1	5.42	161	48.7	89.9	29.7	331	12.3	61	11.1	13.8	<5.0	73.4	41.7 g/L 高敏肌钙蛋白T 1	495	1694.1					6.79		4.17	133.1	94.9	2.09			13.6	34.4	33	0.2		0.2	0.1
male	48	2022-07-02 10:14:46	2022-07-17 09:12:50	21.3839	4.62	2.13	4.82	149	44.8	92.9	30.9	333	11.9	26	12.4	15.8	13			105.1	363.7	15.35	95.2		5856		1500	3.22	145.5	105.7	1.61			10.1	48.2	32	1.57
male	69	2022-06-23 12:53:27	2022-06-24 16:13:13	7.67584	1.8	1.32	4.79	160	45.7	95.4	33.4	350	11.6	25	12.6	17.5				98.2	486.4	5.15	75.6			6.12		4.24	136.2	107	1.79	76		12.8	81.4	75.5	10	692.9	0.26	弱阳性
famale	59	2022-06-23 09:37:06	2022-06-26 11:33:37	9.48168	10.21	6.77	4.71	143	44.7	94.9	30.4	320	13.5	47	12	18.7	9.6	66.6	23.6	128.4	373.8	5.2	74		3355	10.53	3269	3.39	138.7	104.9	1.69			11.9	52.5	124.4	5.35	225.7	0.2907	弱阳性
male	64	2022-06-16 20:23:27	2022-07-02 09:07:57	22.3805													49.3
famale	73	2022-06-11 10:37:05	2022-06-28 11:15:13	21.4689	6.94	4.99	3.33	103	31.8	95.5	30.9	324	13.6	38	12.3	15.2		71.8	40.1	55	103.1	10.49	39		337		507							10.9	33.5	22.9	0.76	3563	0.241
male	76	2022-06-07 15:06:58	2022-06-11 09:10:40	10.3824	1.78	1.37	5.65	174	51.4	91	30.8	339	12.5	25	12.8	18.7	5.9											3.57		101.3	2.01
famale	50	2022-06-06 17:38:10	2022-06-14 10:18:04	20.4292
famale	49	2022-05-31 16:32:25	2022-06-17 09:39:58	25.4028	1.83	1.36	4.1	117	36.3	88.5	28.5	322	14.5	55	12.9	16.5	8.58			58.4	222.6	1.93	52.3					4.02	131.7	101.8	1.92
male	75	2022-05-27 12:02:42	2022-06-13 09:33:57	25.3986	4.41	3.32	4.3	134	38.9	90.5	31.2	344	13.6	77	12.5	19.8	<5.0	44.2	22.5	130	248.8	5.94	53.5			11.11		3.95	132.2	103.1	1.87			11.8	59.6	23.3	4.21	1633.6	0.4	0.11
famale	77	2022-05-24 14:40:52	2022-05-30 10:59:18	11.4578	12.5	8.89	3.58	109	32.9	91.9	30.4	331	14.2	37			<5.0	61.1	34.1	150.8	313.9	5.21	61.2		92	3.91	593	2.96	136.2	102	2.11			11	42.6	22.8	6.82	1553	1.1575	阴性
famale	68	2022-05-23 14:34:49	2022-05-27 09:49:57	7.40969	3.74	2.22	3.92	109	33.8	86.2	27.8	322	13.7	17			18.2									1.47		3.22	136.9	100.6	1.89			17	54.2	52.3	16.94	33426		弱阳性
famale	66	2022-05-21 17:10:34	2022-05-24 14:49:10	12.6175
famale	68	2022-05-08 15:35:07	2022-06-07 09:27:03	42.3938
male	71	2022-05-02 17:25:14	2022-05-17 09:41:17	24.4037
male	70	2022-04-21 11:21:31	2022-04-25 10:28:08	11.4362	1.9	1.43	5.02	152	44.5	88.6	30.3	342	13.6	31	9.7	13.3	<5.0	58.6	32	218.1	618	4.93	61			13.22		3.44	128	98.7	1.64			12.8	43.7	27	9.2	786.7	0.3396↑ ng/mL	0.1
male	66	2022-04-06 11:52:48	2022-04-07 18:35:41	7.77478	9.08	5.18	4.36	140	42.5	97.5	32.1	329	12.4	24	14.5	22	17.5	57.5	26.5	120.8	323	10.7	133.6		2481	20.27	1790	4.43	143.1	113	2.05			10.6	36.3	29.6	1.23	11127	6.0917	弱阳性
male	68	2021-09-10 19:39:05	2021-10-14 09:21:21	40.3898	2.17	1.81	4.16	144	39.9	95.9	34.6	361	13	55	11.4	12.9				52	139.8	3.45	80.3		>1600	6.37	1533	3.39	131.2	96.3	2.04	101.2		12.5	48	22	16.72	341.8		阴性
male	68	2021-07-26 16:12:24	2021-08-09 11:34:17	20.4821	6.02	3.24	3.95	125	37.7	95.4	31.6	332	12.3	55	12.7	16.9				159.1	347.4	6.76	55.6			15.96		3.55	135	103.4	1.96	221.5		11.6	34.2	22.2	0.90 mg/L 钾(干化学法) 3.			阴性
male	76	2021-07-12 11:15:20	2021-07-20 10:01:00	14.4174	8.57	7.32	5.17	169	48.2	93.2	32.7	351	11.8	26	12.2	16.2		58.5	30	225	985.8	9.08	73.2			49.06		3.79	132	100.2	1.9	274.3		11.3	58.1	56.6	>40.00
male	67	2021-07-03 17:40:30	2021-08-12 08:29:18	49.3537
male	81	2021-06-30 15:04:35	2021-07-03 09:12:01	5.38334
male	80	2021-06-23 09:57:47	2021-06-28 09:49:29	10.4094	4.88	2.94	5.32	160	46.9	88.2	30.1	341	14.4	41	12.4	16.4					329	9.77	95.7		3992	13.42	5216	4.9	135.3	107.9	1.81	140	240							弱阳性-+
male	79	2021-06-21 16:09:18	2021-06-23 09:47:07	9.40772	11.8	10.83	5.44	171	48.5	89.2	31.4	353	13.4	42	13.2	19.6				79.8	253.4	6.35	66.4					3.31	141.2	109.9	2.27
male	81	2021-06-18 15:17:29	2021-06-21 16:14:15	5.67656
famale	75	2021-06-03 09:34:09	2021-06-04 17:11:32	7.71634	11.12	5.29	3.35	109	31.2	93.1	32.5	349	13.4	90	13.3	21.2	19.3	53.2	31.4	437.9	3152.7	30.87	332.5		1073	16.65	7214	4.21	150.6	111	1.91	1787.6	4268	14.3	63.3	>160		22558	0.5535	阳性-+
famale	67	2021-06-02 16:33:22	2021-06-30 10:20:40	43.431	0.83			109						28						340	1297													13.3	67.9		20
famale	54	2021-05-26 11:11:56	2021-06-02 09:31:11	13.3967	7.1	5.06	4.21	124	35.4	84.1	29.5	350	13	72	13	19.5						2.49	38					3.13	143.9	110.6	1.92	277.1		12.4	36.3	21.9	1.15
famale	69	2021-05-10 15:58:04	2021-05-21 14:45:44	17.6151	7.87	3.73	4.64	141	41.6	89.7	30.4	339	13	43	13	16.5
male	70	2021-04-14 09:59:22	2021-04-19 09:32:00	11.3972	6.26	5.1	4.77	133	42.2	88.5	27.9	315	13.3	73	13	22.5	24.4	53.2	24.6	76.3	510.1	16.38	98.7			8.81		5.5	144.5	113.9	1.91	61.4		14.2	55.1	45.3			0.5534
famale	63	2021-04-07 14:54:42	2021-04-09 10:01:15	8.41753	5.21	1.34	3.79	111	32.6	86	29.3	340	13.1	37	12.6	16.6																		12	50	37.6	10.73	67.3	0.576	阴性
famale	66	2021-03-31 16:38:14	2021-04-22 10:01:39	28.4178	7.4	5.04	3.69	112	32.9	89.2	30.4	340	12.5	28	12.6	16.2				100	560.8	6.04	74.4		988	7.92	2090	2.92	140.3	101.6	1.75			13.4	69.9	>160	>40.00	2100
famale	69	2021-03-19 11:28:51	2021-03-31 09:49:11	19.4092													15.1			320.5	817.7	3.05	40			17.78		4.01	140.8	104.7	2.01	240		14.2	48.8	23.4	3.63	959.8	0.31	0.63
famale	66	2023-04-28 15:52:12	2023-05-06 10:03:04	13.4188	1.76	1.35	3.83	115	34.6	90.3	30	332	12.9	37	14.7	22.1	2.18	62	30.7	66.2	207	3.28	59.2		726	3.01	674	3.28	133.4	102.8	1.84	63.6								阴性
famale	79	2023-06-14 09:59:52	2023-06-25 11:29:14	20.4786
male	78	2023-05-25 14:42:26	2023-06-26 14:13:53	36.593	12.88	11.14	5.23	162	47.2	90.2	31	343	13.4	37	11.8	15.3				125.9	441.2	10.26	76.9		2687	13.13	1821	3.31	35.2	101.2	1.9	151.8		11.3	47.1	65.2	8.31	3619.2		0.1
famale	53	2023-07-02 10:46:04	2023-07-14 11:27:14	18.4772	8.23	5.96	5.28	159	46.5	88.1	30.1	342	13.2	38			19.2	47	20.3	49.9	120.7	13.59	96.6					4.18	120.3	98.4	1.76			>160	107.8
famale	68	2022-04-28 09:54:00	2022-05-09 09:57:56	18.4152	2.45	2.14	4.15	129	38	91.6	31.1	339	12.5	63	13.4	17.9	<5.00			47.7	103.9	4.44	56.2			5.64		3.03	128.9	96.3	1.82			11.3	36.8	9.9	1.2	551.1		0.1
famale	71	2022-06-25 16:01:40	2022-07-06 09:52:10	14.4112	8.82	4.98	3.81	111	35	91.9	29.1	317	13.5	34							57.3				197	3.16	470	3.93	135.1	103.5	2		1561				1.08	12800	0.1057	阳性
male	67	2022-07-22 16:19:36	2022-07-27 09:02:55	12.377	4.11	1.78	4.63	145	44.2	95.5	31.3	328	13.5	93	12.1	15.1	<5.0			22.4	33.1	4.43	50.5			3.86		4.23	140	104.8	1.92			10.5	31	18.4	0.62			0.1
male	49	2022-09-30 15:02:34	2022-10-10 15:31:59	16.6472	2.06	1.67	5.18	144	41.5	80.1	27.8	347	12.7	51	11.5	13.8										30.97		4.4	135.5	95.6	1.84									弱阳性
famale	53	2022-10-10 15:32:56	2022-10-18 09:27:04	15.3938	3.96	3.21	4.47	134	39.1	87.5	30	343	12.8	72	11.4	14.3				30.9	71.2	2.66	32					3.54	136.1	104.3	1.88
male	57	2022-10-20 16:34:31	2022-10-31 10:35:12	20.4411
famale	67	2022-11-10 16:09:07	2022-11-22 09:01:40	18.3762	2.05	0.72	3.57	107	32.6	91.3	30	328	13.8	53			<5.0			56.7	86.5	8.62	45.4		146	1.58	374	3.57	135.2	105.2	1.92	160.9		11.3	27.1	18.2	1.55	592.2		阴性
male	73	2023-06-12 15:14:12	2023-06-25 10:14:26	23.4267
famale	78	2023-06-14 16:03:39	2023-06-27 10:09:29	17.4233	12.12	10.73	3.31	110	32.5	98.2	33.2	338	13.2	25
famale	74	2023-07-06 10:52:09	2023-07-17 09:37:01	16.4007	27.67	25.76	5.43	153	46.4	85.5	28.2	330	14.6	38			9.55	60.8	31.5	77.9	182.4	14.34	91.9			12.45	1240	3.69	134.9	95.9		1071.7		12.1	44.6	90.3	2.74	4690	0.46	弱阳性
male	71	2023-07-07 15:50:36	2023-07-21 14:01:55	20.5847	1.59	1.08	4.3	138	39.9	92.8	32.1	346	14.8	29						42.1	117.6	7.62	68.7				462	2.83	135.5	96	1.86							489.1

## Sheet: 8
sex	age	Admission time	Discharge time	Survival time	WBC(4-10)	Neutrophils	RBC	Hb	HCT	MCV	MCH	MCHC	RDW	PLT	MPV	PDW	CRP	Total protein	Albumin	ALT	AST	BUN	SCR	Cystatin -C	CK	CKMB	LDH	K	Na	L	Ca	Amylase	Lipase	PT	APTT	D-D	D二聚体（0-0.5）	BNP	PCT	TNT
male	76	2023-07-26 10:35:43	2023-08-03 09:03:44	13	6.26	5.24	4.06	124	37	91.1	30.5	335	13.3	62			12.7									5.09		4.08	139.4	106.9	2.05							3218.8
male	78	2023-07-17 15:12:02	2023-07-18 08:55:28	13.3719
famale	84	2023-07-14 15:46:36	2023-07-19 09:23:35	9.39138	9.61	8.25	2.58	76	24.2	93.8	29.5	314	17.6	37			33.8					2.19	60.3			18.14		4.49	135	104.7	2.27	538	1367	13.4	114.9	>160	3.24	5612.2	1.47	阳性
male	82	2023-07-09 09:37:58	2023-07-09 17:28:51	7.72837	3.59	2.09	5.47	180	49.6	90.7	32.9	363	12	24			36.3			80	457.6	17.13	163.3		7448	39.3	1960	3.39	133.9	104.7	1.64	366.5		13.3	53.5	35.5	2.26			弱阳
male	51	2023-07-03 16:55:26	2023-07-16 09:30:11	24.396	0.8	0.26	4.28	136	16
famale	73	2023-06-26 15:04:59	2023-07-12 11:20:03	23.4723	8.73	7.15	7.15	138	42.3	95.1	31	326	13.9	29	13.4	20.8	<5.0	61.2	27	42.3	126.5	11.05	84.1		670	14.1	1334	4.21	136.3	103.4	1.82	196.4		11.3	53.2	37	1.88	3504	1.0509	阴性
famale	77	2023-06-26 11:23:45	2023-06-27 08:48:38	6.36711
male	74	2023-06-25 15:37:12	2023-06-28 10:59:25	13.4579	2.05	1.65	4.55	140	41.4	91	30.8	338	13.3	77	11	13.4																		12.3	44.6	18.4
male	71	2023-06-21 17:57:22	2023-06-30 11:45:50	16.4902	5.33	2.7	4.79	147	43.3	90.4	30.7	339	14.3	44			16.4			53.3	199.5	5.91	95.8		688	12.03	822	3.74	142.7	114.8	1.85	87.7		11.6	58.5	33.6	0.31	17954	0.42	0.1
famale	82	2023-06-14 16:11:09	2023-07-07 11:07:41	30.4637	4.19	2.82	3.66	118	34.9	95.4	32.2	338	13.1	29	12.7	20.9	<5.0				56.3	9.49	45.5		170	4.37	647	2.74	134.5	106.9	1.88	75.5		12	30.6	20.7	3.8	32887.8		阴
male	58	2023-06-08 14:29:18	2023-06-10 09:32:03	8.39726	4.8	3.13	4.85	154	47.6	98.1	31.8	324	13.5	43			33.8	55.1	23.2	78.3	559.3	20.65	458.5		2982	91.63	4667	3.43	141.5	100.8	1.66	389	964.7	23.6	112.5	147	22.93	34515		阳性
male	69	2023-06-06 17:01:12	2023-06-10 10:46:10	9.44873	8.9	7.7	3.88	121	33.6	86.6	31.2	360	12.9	57	13.3	16.8	36.6					12.08	164.7			13.43		3.08	134	99.2	1.8			14.1	63.5	41.9	28.61	21602.7		阴性
famale	75	2023-06-05 15:51:46	2023-06-08 11:15:45	13.4693	19.34	15.78	4.23	127	37.5	88.7	30	339	14.2	81	12.9	18.4	<5.0	6999	36.9	154.8	266.1	11.23	189.5					3.74	130.9	104.7	2.02	314.5		11.6	40.4	21.4			0.94
famale	57	2023-06-05 15:01:12	2023-07-07 09:00:53	42.3756	1.6			131						39			18
male	79	2023-06-03 14:33:14	2023-06-09 10:33:00	10.4396	5.52	2.79	4.72	149	42.7	90.5	31.6	349	12	40	12.3	19.4				407.7	1864.1	13.11	110.5				>8000↑ U/L钾(干化学法） 4.	4.59	135.7	99.2	1.89							4346
famale	61	2023-06-01 17:01:48	2023-07-06	43.4009	4.01	0.07	5.35	167	167	89.3	31.2	349	12.5	42	11.5	13.2	22.3	51.5	19.9	74.3	448.1	12.45	149		5859		2762	3.33		99.4	1.79	695.5		10.7	72.8	＞160	7.8
famale	59	2023-05-29 15:46:57	2023-07-10 14:41:37	50.6122	1.55	0.38	5.3	135	41.3	77.9	25.5	327	12	47	11.5	13.4	24.8	31.6	59.5	249.5	1145.2	9.93	61		815	1.2	>4000	4.57	123.6	92	1.67	92.7		10.8	40.9	36.9	12.47			0.1
famale	51	2023-05-25 10:41:54	2023-06-14 15:24:36	30.6421
famale	63	2023-05-15 16:45:46	2023-05-22 10:15:30	18.4274
famale	61	2023-05-11 11:33:11	2023-05-29 11:23:03	26.4743	2.72	0.7	4.29	124	36	83.9	28.9	344	13.2	31	10.9	14.1				112.9	377.7	5.83	57.4					3.1	138.5	111.7	1.95			12.6	48.1	>160.0
male	45	2023-05-09 11:34:04	2023-05-15 11:55:59	16.4972
famale	61	2023-05-04 15:12:56	2023-06-05 11:24:55	39.4756
famale	70	2023-05-04 09:48:11	2023-05-25 13:17:02	31.5535
famale	83	2023-05-02 16:38:39	2023-05-04 09:09:07	7.38133
male	74	2023-05-01 09:47:34	2023-05-30 11:01:27	36.4593	5.58	3.87	4.97	155	44.6	89.7	31.2	348	13.8	13			6.2	54.1	28.9	91.3	442.8	7.36	73.8		727	6.68	2509	3.55		106.6 mmol/L	1.49	182.5		10.9	57.8	143.7	13.59	3853.6		阴性
famale	59	2023-04-27 15:45:50	2023-04-30 08:53:08	8.37023	11.46	8.76	1.21	42	12.5	103.3	34.7	336	13.9	26	13.6	24.2	18									24.61		5.66	147.2	91.7	1.99							6572.9		阳性
famale	70	2023-04-26 10:24:11	2023-05-04 15:07:58	29.6305
famale	57	2023-04-14 17:38:39	2023-05-05 15:24:01	42	4.43	3.31	3.23	101	29.2	90.4	31.3	346	13	30			11.1	63.3	30.1	340.7	767	3.45	46.8			6.91		3.97	130.6	97.8	2.03	105.7		11.9	92.6	＞160	12.06	1197.4	0.16	阴性
famale	66	2023-04-10 15:44:15	2023-04-23 14:57:13	24	1.77	1.42	4.43	127	39.4	88.9	28.7	322	13.6	17			20.8	53.4	24.9	72.3	246.7	4.3	86.1		827	8	1509	3.96	130.2	99.4	1.99	229	419.1	11.1	42.3	43.7	2.28	2691	0.6562	阴性
famale	68	2023-04-07 11:18:42	2023-04-13 09:17:49	13.3874	7.1	4.69	5.21	142	45.8	87.9	27.3	310	14.1	20			40.4	65.5	30	27	115	6.71	57		656	4.11	2288	2.42	161.5	119.6	2.04			12.2	28.3	30.3	1.82	5672.8	0.354	阴性
male	59	2023-04-06 15:11:54	2023-04-20 15:35:44	21.6498
male	52	2023-03-27 10:14:40	2023-04-10 14:37:43	24.6095	2.3	1.59	4.46	131	38.9	87.2	29.4	337	12.4	27	10.9	13												4.93		107.8	2.01								0.59
male	69	2022-10-26 12:34:24	2022-10-29 13:01:22	17.5426
famale	76	2022-10-14 17:52:05	2022-10-26 16:27:21	22.6857
famale	68	2022-10-07 13:54:31	2022-10-21 09:05:03	19.3785	3.7	2.23	3.28	101	30.6	93.3	30.8	330	13.5	26	12.9	17.2	<5.0					6.61	58.3			3.34		3.46	145.6	102.6	2.09			10.9	38.7	>160	1.22	1421		阴性
male	66	2022-10-06 15:13:37	2022-10-24 10:57:12	24.4564	1.47	0.71	4.63	137	42.2	91.1	29.6	325	14.6	20			<5.0	70.2	37.1	109.3	257.1				8129	34.24	1038	4.41	141.2	113.7	2.06	964.5	2837.5	12.6	42.8	23.4	1.85			阴性
famale	57	2022-09-19 18:13:01	2022-10-09 09:11:40	25.3831	6.1	5.53	3.26	100	31.3	96	30.7	319	13.3	37	13.5	17.6	9.7	64.3	30.7	69.4	243.4	3.67	54.3		302	1.62	734	3.9	136	103.8	2.11			11.3	48	35.8	4.66		0.5249
famale	71	2022-09-14 16:03:02	2022-09-15 08:22:54	10.3492	3.6	2.31	4.73	129	40.4	85.4	27.3	319	13	36	11.3	14.5		49.9	28.5	39.5	119.8	10.3	0				6.1	3.86	144.7	110	1.94							1225.7	0.16
male	68	2022-08-24 10:20:42	2022-08-25 15:50:49	8.66029	7.82	6.97	5.33	158	45.3	85	29.6	349	13.6	50				66.9	37.8	171.8	457.4	6.49	84.1		6356	20.86	2309	3.43	127.2	100.1	1.55	251.4		13.2	42.6	22.9	8.99		0.32	<0.1
male	68	2022-08-10 09:58:32	2022-08-22 10:44:53	19.4478	2.73	2.14	4.65	150	46.1	99.1	32.3	325	14.2	78	12.7	16.8	9.7	71	35	176.7	574.5	4.99	54.3		503	2.74	2309	4.24	132.2	96	1.99	113.4	244.7	11.4	49.2	23.9	4.92	257	0.0738	阴性
male	63	2022-08-08 13:38:55	2022-08-16 09:02:08	14.3765	11.99	11.5	4.86	152	43.5	89.5	31.3	349	11.9	38	13.6	21.5	<5.0	60.6	34.3	64.3	99.8	9.25	91.4		1091	6.99	536	4.33	21.5	96.5	1.95	172	114.2	12.8	39.7	18.5	7.05	212.1	0.093	阴性
male	61	2022-08-01 17:00:18	2022-08-05 08:28:11	12.3529
male	46	2022-08-01 16:42:47	2022-08-08 15:17:03	14.6368	12.61	10.54	5.82	163	49	84.2	28	333	13.3	65	12.9	19.1	<5.0			128.9	204.9	4.23	66.7		224	12.05	435	2.99	137.8	105.3	1.75	57.6						96.3		阴性
male	46	2022-07-22 16:48:34	2022-08-09 10:09:15	34.4231
male	57	2022-07-15 18:41:22	2022-07-26 09:21:04	15.3896	19.17	14.8	3.64	118	36	98.9	32.4	328	13.8	67	12.1	16.4	<5.0					6.97	72.4			5.63		4.47	153.3	118.2	2.19			10.2	34.9	22.8	0.87		0.046
famale	60	2022-07-15 15:44:25	2022-07-19 12:05:10	11.5036	1.14	0.6	4.34	4.34	38.5	88.7	30.4	343	12.8	34	12.7	15.3	7.6			81.2	263.4	3.9	62.2		754	2.83	1868	3.2	128.7	95	1.92	198.3		11.5	41.5	29.3	6.82	300		阴性
male	62	2022-07-13 16:48:00	2022-07-27 10:27:17	20.4356	7.55	6.06	4.18	142	43.8	104.8	34	324	12.3	44	12	14.6	29.5	60.7	30.5	226.6	559.1	6.66	92		531	2.87	894	4.71	131.4	102	1.9			11.2	50.8	32.1	2.53	1057	0.1872	弱阳性
male	76	2022-07-10 10:48:59	2022-07-18 09:41:50	11.4041	10.05	8.00↑ 10^9/L	3.87	116	36	93	30	322	14.1	49												2.44		4.4	139.7	106.5	1.95	236.2	230.6	11.7	34.1	21.5	4.42
famale	50	2022-07-05 09:41:09	2022-07-26 09:52:04	29.4112	1.64	1.2	3.96	121	36.4	91.9	30.4	331	13.73	34	8.53	17.07		63.1	33.1	78.2	201.6	3.76	56.6		382		869
male	69	2022-07-02 12:19:06	2022-07-21 09:46:39	28.4074
male	48	2022-07-02 10:14:46	2022-07-17 09:12:50	21.3839	6.46	1.45	5.21	155	49.6	95.2	29.8	313	12.1	30			7.3									35.65		3.76	146.3	108.2	1.85	273.8		11	78.6	>160	1.7	543.2	0.104	阴性
male	69	2022-06-23 12:53:27	2022-06-24 16:13:13	7.67584	16.5	12.99	4.75	160	46.7	98.2	33.7	343	12.39	86	10.32	20.3	58.8	65	43.2	218.6	996.5	12.38	157.4		4003		2408	4.06	147.4	100.8	1.69	309.8		15.4	76.4	60.1	39.6	23627	0.2326
famale	59	2022-06-23 09:37:06	2022-06-26 11:33:37	9.48168	7.26	5.49	4.34	136	39.9	92	31.3	340	13.44	31	10.96	18.81	5.7					5.94	76.6			12.1		3.3	140.2	104.5	1.9		433.3	12.4	90.2	>160.0	1.89			阳性
male	64	2022-06-16 20:23:27	2022-07-02 09:07:57	22.3805																25.6	73.2	6.48 mmol/L	67		95	0.747	586							11.9	43.6	20.7	7.41	136.1	0.0442
famale	73	2022-06-11 10:37:05	2022-06-28 11:15:13	21.4689	9.12	6.88	3.04	93	28.6	94.1	30.6	325	13.8	56	12.9	16						8.7	41.4			5.34		2.78	142.5	98.1	2.03			11.1	30.5	1.57	0.78	3229		阴性
male	76	2022-06-07 15:06:58	2022-06-11 09:10:40	10.3824	1.67	1.33	5.46	5.46	50	92.1	30.2	328	12.6	15			<5.0	76.8	33.3	119.2	260.2	16.47	159.6		474	11.89	1000	3.49	141	103.9	1.97	420	1051.8	11.6	38.9	28	7.83		1.7088	阳性
famale	50	2022-06-06 17:38:10	2022-06-14 10:18:04	20.4292
famale	49	2022-05-31 16:32:25	2022-06-17 09:39:58	25.4028	2.46	1.66	3.96	113	35	88.4	28.5	323	323	323	52		23									1.7						402		10.8	58.3	62.2	8.43			0.1
male	75	2022-05-27 12:02:42	2022-06-13 09:33:57	25.3986	3.2	1.58	4.17	130	36.8	88.2	31.2	353	13.8	52	13.1	15.5				95.1	128.2	3.81	40.3					3.55		104.5	1.83			11	54.9	22.9	2.24
famale	77	2022-05-24 14:40:52	2022-05-30 10:59:18	11.4578	8.91	5.6	3.55	110	32.7	92.1	31	336	14.2	35												3.06		2.77
famale	68	2022-05-23 14:34:49	2022-05-27 09:49:57	7.40969
famale	66	2022-05-21 17:10:34	2022-05-24 14:49:10	12.6175
famale	68	2022-05-08 15:35:07	2022-06-07 09:27:03	42.3938
male	71	2022-05-02 17:25:14	2022-05-17 09:41:17	24.4037
male	70	2022-04-21 11:21:31	2022-04-25 10:28:08	11.4362	7.87	7.09	5.56	165	49	88.1	29.7	337	13.5	29	12.1	11.4	5.94	59	28	318.3	884.9	5.20 mmol/L	68.7		1573	11.79	2235	3.9	131.1	101.7	1.77	163.9	385.5	12.8	49.4	42.3		694.5	0.4139	弱阳性
male	66	2022-04-06 11:52:48	2022-04-07 18:35:41	7.77478	8.7	5.37	3.63	119	36.4	100.3	32.8	327	12.7	33	13.5	19.8	10.5			106.9	270.8	11.23	146		947	12.03	1229	4.06	148.9	109.4	2.08			10.4	35.2	21	0.82	12106	3.2785	弱阳性
male	68	2021-09-10 19:39:05	2021-10-14 09:21:21	40.3898	2.18	1.85	4.04	135	38	94.1	33.4	355	12.6	50	11.6	11.4	12.5	72	36	44.3	173.1	4.04	79.5		2691	11.26	642	3.5	131.7	98.7		120	133.1	12.2	53.4	23.6	15.64		0.352	弱阳性-+
male	68	2021-07-26 16:12:24	2021-08-09 11:34:17	20.4821	5.54	3.16	3.8	120	35.9	94.5	31.6	334	12.2	92	11.8	14.2	4.75	59.4	30.6	193.5	408.4	6.04	50.1		1868		870						177.3						0.1545
male	76	2021-07-12 11:15:20	2021-07-20 10:01:00	14.4174	7.06	5.56	4.71	156	45.8	97.4	33.1	340	12.49	19	9.06	20		50.8	25	161.3	834	13.84	102.6		11122	36.48	3232	3.81	136.3	106.8	1.91	313.7							0.5123	阳性+
male	67	2021-07-03 17:40:30	2021-08-12 08:29:18	49.3537
male	81	2021-06-30 15:04:35	2021-07-03 09:12:01	5.38334
male	80	2021-06-23 09:57:47	2021-06-28 09:49:29	10.4094	9.95	8.32	4.61	141	40.6	88.1	30.6	347	14.5	55	13.2	18.3			35.8	78.8	201.9	7.44	72.3		2226	8.87	4181	4.07	140	108	2.33			10.7	42	38.3	2.73			阳性+
male	79	2021-06-21 16:09:18	2021-06-23 09:47:07	9.40772	15.95	13.56	5.25	166	47.9	91.2	31.6	347	13.9	19			11.7	59.7	27.6	78.5	339.9	10.58	84.9			9.38		3.64	146.1	113.2	2.14	105.2		12.7	63.8	110.8	1.83	3884		阴性
male	81	2021-06-18 15:17:29	2021-06-21 16:14:15	5.67656
famale	75	2021-06-03 09:34:09	2021-06-04 17:11:32	7.71634	9.64	6.02	2.07	65	20.3	98.1	31.4	320	13.8	71	12.2	17.8						15.82	176.5			23.4		4.39		104.4	2.11			16.5	84.1	>160	6.58			阳性+
famale	67	2021-06-02 16:33:22	2021-06-30 10:20:40	43.431
famale	54	2021-05-26 11:11:56	2021-06-02 09:31:11	13.3967	6.41	4.46	4.21	123	35.8	85	29.1	343	13.07	78	10.45	18.48		70.8	35	52.8	90.6	1.69	45.2		188		695	3.62	142.1	105.8	2.08	222							0.0346
famale	69	2021-05-10 15:58:04	2021-05-21 14:45:44	17.6151	7.11	4.64	4.05	122	37.4	92.3	30.1	326	12.9	43	12	17.9	55.48	57.2	29	54.8	50.2	4.03	44.6		66	4.25	1197	3.23	141.3	104	2.19	183	399.1	11.6	46.7	27.4	1.33		0.0281	弱阳性-+
male	70	2021-04-14 09:59:22	2021-04-19 09:32:00	11.3972	5.08	2.95	4.16	119	36.4	87.5	28.6	327	13.8	64	12.7	13.8		54	32.9	60.7	988.1	16.93	138.8		711	9.76	2345	3.68	149.9	112.5	1.96			14.5	64.7	75.2	1.18
famale	63	2021-04-07 14:54:42	2021-04-09 10:01:15	8.41753	14.14	3.44	2.46	69	23	93.5	28	300	14.1	127	10.5	12.6	42.02			120.1		12.51	184			17.6		4.1	147.9	111.9	2			22.5	73.6	65.8	5.8	247.5	0.8	<0.1
famale	66	2021-03-31 16:38:14	2021-04-22 10:01:39	28.4178	11.72	8.72	3.6	111	32.7	91	30.8	339	12.92	25	9.22	20.31	21.7	53.8	30.7	141.4	833.9	6.9	80		1109		4847	2.98	145.4	112.4	1.88	290							4.2012
famale	69	2021-03-19 11:28:51	2021-03-31 09:49:11	19.4092	4.47	0.97	4.2	128	36.5	86.9	30.5	351	13	29	13.7	22.1	14.8			282.9	653.5	3.67	40.7			23.6		3.59	141.7	109.4	1.91	231.2	363.2	15	43.4	20.3	2.31		0.1021	阳性
famale	66	2023-04-28 15:52:12	2023-05-06 10:03:04	13.4188	2.03	1.3	4.17	126	37.6	90.2	30.2	335	12.9	37			<5.0					4.2	54.2			4.54		3.22	137	103.6	0.96	91.5		9.7	31.4	29.1	0.88	1223	0.1	阴性
famale	79	2023-06-14 09:59:52	2023-06-25 11:29:14	20.4786
male	78	2023-05-25 14:42:26	2023-06-26 14:13:53	36.593
famale	53	2023-07-02 10:46:04	2023-07-14 11:27:14	18.4772	2.59	1.75	4.09	129	35.9	87.8	31.5	359	12.9	40	12.2	13.3	9.4	51.4	24.4	37.5	93.2	10.46	83.6		1026	13.47	764	3.47	135.8	105.2	1.89		1788.9	11.5	41.2	26.7	0.88	2707.8	0.0651	阴性
famale	68	2022-04-28 09:54:00	2022-05-09 09:57:56	18.4152	5.22	4.74	4.07	126	37.9	93.1	31	332	12.3	39	13.7	19.3	2.48	59.9	29.2	48.4	110.9	2.57	59		563	5.99	420	2.81	129.9	96.7	1.94			11.4	38.5	21.3	2.5		0.0893	阴性
famale	71	2022-06-25 16:01:40	2022-07-06 09:52:10	14.4112	3.74	2.35	3.26	93	30.3	92.9	28.5	307	13.4	37	13.3	18.7	6.5									1.74		3.66	138.7	99.7	2.07			10.7	31.2	20.5	1.59	18065		阳性
male	67	2022-07-22 16:19:36	2022-07-27 09:02:55	12.377	3.81	1.49	4.61	145	43.9	95.2	31.5	330	13.5	108	13	16.5		65.1	37.4	21.9	33.9	3.78	53.2		258		263
male	49	2022-09-30 15:02:34	2022-10-10 15:31:59	16.6472
famale	53	2022-10-10 15:32:56	2022-10-18 09:27:04	15.3938	2.6	1.86	4.46	132	38.9	87.2	29.6	339	12.5	85	11.5	11.7	<5.0				140.5	3.62	27.6		35	1.32	471	4.36	135.4	104.2	2.06							168.4		阴性
male	57	2022-10-20 16:34:31	2022-10-31 10:35:12	20.4411
famale	67	2022-11-10 16:09:07	2022-11-22 09:01:40	18.3762	6.08	4.98	3.5	105	32.5	92.9	30	323	13.8	55				59.8	27.5	70.8	75.4	6.03	43.9		115		342	3.13	135.5	105.6	2.04		524.1					450.2	0.0102
male	73	2023-06-12 15:14:12	2023-06-25 10:14:26	23.4267	2.07	1.38	4.94	154	44.6	90.3	31.2	345	12.5	60	10	11.1		54.5	29.9	54.7	143.8	8.62	93.9			3.09											0.58	306.2	0.28	0.1
famale	78	2023-06-14 16:03:39	2023-06-27 10:09:29	17.4233	3.92	2.97	3.2	106	31.4	98.1	33.1	338	13.1	40	12.9	18.1					190.3				527		982	3.63	130.6	98	2.03
famale	74	2023-07-06 10:52:09	2023-07-17 09:37:01	16.4007	15.34	12.21	4.96	145	43.1	86.9	29.2	336	14.2	39			9.6					17.59	122.4			6.56		4.03	139.9	102.2	2.08	932.7		11.8	37.5	32.8	2.16	5252.7		弱阳性
male	71	2023-07-07 15:50:36	2023-07-21 14:01:55	20.5847	1.15	0.86	4.09	129	38.7	94.6	31.5	333	14.9	26			20.2	62.8	32	40	117.6	7.67	68.8		176	0.98	483	3.46	134.8	100.6	1.74							462.6		1.74

## Sheet: 9
sex	age	Admission time	Discharge time	Survival time	WBC(4-10)	Neutrophils	RBC	Hb	HCT	MCV	MCH	MCHC	RDW	PLT	MPV	PDW	CRP	Total protein	Albumin	ALT	AST	BUN	SCR	Cystatin -C	CK	CKMB	LDH	K	Na	L	Ca	Amylase	Lipase	PT	APTT	D-D	D二聚体（0-0.5）	BNP	PCT	TNT
male	76	2023-07-26 10:35:43	2023-08-03 09:03:44	13													10.1			110.8	503				284			4.25	138.9	107.2	2.07
male	78	2023-07-17 15:12:02	2023-07-18 08:55:28	13.3719
famale	84	2023-07-14 15:46:36	2023-07-19 09:23:35	9.39138	13.66	12.53	2.68	79	24.4	91	29.5	324	15.9	101	13.6	23.6	43.5					2.32	58.1			11.64		4.16	132.4	100.3	2.02			15.1	105.7	>160	1.67	5280.7
male	82	2023-07-09 09:37:58	2023-07-09 17:28:51	7.72837
male	51	2023-07-03 16:55:26	2023-07-16 09:30:11	24.396
famale	73	2023-06-26 15:04:59	2023-07-12 11:20:03	23.4723	11.22	8.62	3.89	124	38.2	98.2	31.9	325	13.7	25	13.2	19	6					11.38	67.2			20.18		5.13	137.1	100.6	1.99		266	10.7	47.2	29.7	0.98	4702.6		阴性
famale	77	2023-06-26 11:23:45	2023-06-27 08:48:38	6.36711
male	74	2023-06-25 15:37:12	2023-06-28 10:59:25	13.4579
male	71	2023-06-21 17:57:22	2023-06-30 11:45:50	16.4902	2.32	1.36	4.3	129	39.3	91.4	30	328	14.4	39			16.4	55.9	24.5	61.2	200.8	5.27	95.9		867	23.95	702	3.69	143.8	110.9	1.8		49	11.4	43.1	21.9	0.43	24404.4	0.28	阴性
famale	82	2023-06-14 16:11:09	2023-07-07 11:07:41	30.4637	4	3.25	4.24	138	41.7	98.3	32.5	331	13.2	28	11.6	13.3	5.7	74.2	27.6	19.4	54.6	6.42	40.6		283	6.75	645	2.55	138.2	109.3	2.12		63.4	10.6	29.5	19.8	7.41	28454.8	0.613	阴性
male	58	2023-06-08 14:29:18	2023-06-10 09:32:03	8.39726
male	69	2023-06-06 17:01:12	2023-06-10 10:46:10	9.44873	10.46	8.2	3.85	123	32.9	85.5	31.9	374	13.4	109	12.1	21.9	45.9					19.84	376			5.36		4.28	132.7	101.4	1.88			17.4	72.3	60.8	20.12	35000		弱阳性
famale	75	2023-06-05 15:51:46	2023-06-08 11:15:45	13.4693
famale	57	2023-06-05 15:01:12	2023-07-07 09:00:53	42.3756
male	79	2023-06-03 14:33:14	2023-06-09 10:33:00	10.4396	9.52	4.48	4.85	151	45.6	94	31.1	331	12.3	62	11.1	12	61	71.2	30.7	437.1	2699.9	17.81	162.6		1798	8.31	12463	4.84	139.2	94.7	1.99	277.3	385.3	24.8	69.6	107.2	17.9	9008.1		弱阳性
famale	61	2023-06-01 17:01:48	2023-07-06 09:37:21	43.4009	3.59	1.86	4.71	144	43.6	92.6	30.6	330	12.6	20	12.6	14.9	22.2	52.6	25.3	42.8	280.9	18.39	208.5		1991	11.22	2949	3.55	133.7	110.7	2.07	1212.1	618.2	12	87.7	>160	10.64	273.8	7.9563	阴性
famale	59	2023-05-29 15:46:57	2023-07-10 14:41:37	50.6122	3.41	0.99	5.78	148	45.3	78.4	25.6	327	12.4	63	12.3	19.3	32.7					9.93	81.3		4.41	9.46		3.35		107.6	2.06	255.8		11	63.5	＞160	5.13	241.9	1.15	阴性
famale	51	2023-05-25 10:41:54	2023-06-14 15:24:36	30.6421	2.05	1.59	4.15	124	37.3	89.9	29.9	332	12.1	44			9	73	38.2	59.2	179.2	5.93	69.9					3.16	133.1	101.4	1.99			13.2	39.4	23	23.97	31.07	0.773
famale	63	2023-05-15 16:45:46	2023-05-22 10:15:30	18.4274
famale	61	2023-05-11 11:33:11	2023-05-29 11:23:03	26.4743	5.33	1.78	4.08	116	34.7	85	28.4	334	13.4	28	12.2	20.7	<5.0	75.5	32.5	98.6	189.4	8.14	49.8		644		1679	2.98	141.5	114.2	1.87	603.7	865.9	11.1	40.5	140.09		12704.5	0.187
male	45	2023-05-09 11:34:04	2023-05-15 11:55:59	16.4972	4.99	2.49	5	152	41.6	83.2	30.4	365	12.8	23				57.9	27.2	941.6	2526.8	6.17	53.5		292	0.84	>3000	4.33	128.4	102.7	1.97	119		11.8	45.8	103	1.96	884.7	3.21	0.1
famale	61	2023-05-04 15:12:56	2023-06-05 11:24:55	39.4756	5.63	2.47	3.67	114	34.2	93.2	31.1	333	14.7	40	12.1	17.3	<5.0	49.3	26.4	61.5	270.5	9.08	121.1		324	15.23	1162	4.22	134.6	107.6	1.87	296.4	659.4	11.2	48.5	75.9	7.48	239.3	0.5541	弱阳性
famale	70	2023-05-04 09:48:11	2023-05-25 13:17:02	31.5535										60						265.1	842.5					49	2760										13.76
famale	83	2023-05-02 16:38:39	2023-05-04 09:09:07	7.38133
male	74	2023-05-01 09:47:34	2023-05-30 11:01:27	36.4593	4.99	2.49	5	152	41.6	83.2	30.4	365	12.8	23				57.9	27.2	941.6	2526.8	6.17	53.5		292	0.84	>3000	4.33	128.4	102.7	1.97	119		11.8	45.8	103	1.96	884.7	3.21	0.1
famale	59	2023-04-27 15:45:50	2023-04-30 08:53:08	8.37023	5.88	4.37	1.16	50	11.9	102.6	43.1	420	16.7	24	10.6	11.5										>300.0								39.3	52.7	9.92		22366.1		阳性
famale	70	2023-04-26 10:24:11	2023-05-04 15:07:58	29.6305
famale	57	2023-04-14 17:38:39	2023-05-05 15:24:01	42	14.87	8.76	1.72	55	15.7	91.3	32	350	13.9	113	12.9	18.7	11.1					10.81	208.3					3.91	135.5	100.9	2.05		127.9	11.1	39.4	44.8	2.17
famale	66	2023-04-10 15:44:15	2023-04-23 14:57:13	24	3.72	1.7	3.76	110	32.9	87.5	29.3	334	14	52	13	15.4	6.7					6.21	88.2		35.92	6.72		4.05	141.1	4.05	2.26			13	44.5	56.3	0.75	9356.5		阴性
famale	68	2023-04-07 11:18:42	2023-04-13 09:17:49	13.3874	6.45	4.16	5	139	45.6	91.2	27.8	305	14.4	25			42.8									3.06		3.32	167.7	126.4	2.14							14067.4
male	59	2023-04-06 15:11:54	2023-04-20 15:35:44	21.6498
male	52	2023-03-27 10:14:40	2023-04-10 14:37:43	24.6095	4.14	2.03	4.68	136	40.2	85.9	29.1	338	12.5	27	11.5	12.8				58.2	274.8	7.67	81.5					4.11	133.9	107.8	2.05
male	69	2022-10-26 12:34:24	2022-10-29 13:01:22	17.5426
famale	76	2022-10-14 17:52:05	2022-10-26 16:27:21	22.6857
famale	68	2022-10-07 13:54:31	2022-10-21 09:05:03	19.3785	3.82	2.53	2.94	90	27.7	94.2	30.6	325	13.6	69	12.3	15.8	<5.0				79	10.23	73		47		291	3.67	141.2	103.4	2.2			10.9	27.2	21	1.56	1193
male	66	2022-10-06 15:13:37	2022-10-24 10:57:12	24.4564	7.62	6.74	4.33	129	38.8	89.6	29.8	332	14.5	22												26.33		4.15		117.6	2.3			12.6	35.5	20.7	1.66		0.4954	阴性
famale	57	2022-09-19 18:13:01	2022-10-09 09:11:40	25.3831	3.99	3.45	3.29	99	31.5	95.7	30.1	314	13.4	39	13.7	19.6	<5.0									2.33		3.74	138.2	103.6	2.18			10.6	41	28	1.26
famale	71	2022-09-14 16:03:02	2022-09-15 08:22:54	10.3492	6.62	3.4	5.01	139	41.8	83.4	27.7	333	12.8	49			30.1			47.6	261.1	16.16	82.1			100		3.72	147.8	104.6	1.91									8.34
male	68	2022-08-24 10:20:42	2022-08-25 15:50:49	8.66029	12.79	10.64	3.84	111	34.4	89.6	28.9	323	13.8	62			16.1									28.56		4.5		104.5	1.84		540.4	13.7	112.9	>160		442.9		阴性
male	68	2022-08-10 09:58:32	2022-08-22 10:44:53	19.4478	2.58	2.17	3.99	134	39.5	99	33.6	339	13.8	76	13.4	18.9	9.4									13.54		4.05	132.1	97.8	1.88
male	63	2022-08-08 13:38:55	2022-08-16 09:02:08	14.3765	11.85	10.57	4.26	131	36.9	86.6	30.8	355	12.4	35	13.9	20.7	<5.0					5.86	71			5.88		3.23	138.5	109.3	2.2	213.8		10.7	34.6	20.9	1.16
male	61	2022-08-01 17:00:18	2022-08-05 08:28:11	12.3529	5.8	2.56	3.85	124	36.4	94.5	32.2	341	12.6	98	10.3	11	15.9	63.7	32.6	64.6	47.5	4.15	60.5			2.22		3.72	137.3	100.3	2.08	84		11.4	23.4	16.5	0.9	1252	0.1	0.1
male	46	2022-08-01 16:42:47	2022-08-08 15:17:03	14.6368	7.49	6.25	5.92	161	51.1	86.3	27.2	315	13.3	75	13.4	20.4	<5.0	67	34.9			3.98	75.1		689	9.41	705	3.97	138.8	103.9	2.13			10.9	35.2	2.21	1.34		0.0569	阴性
male	46	2022-07-22 16:48:34	2022-08-09 10:09:15	34.4231
male	57	2022-07-15 18:41:22	2022-07-26 09:21:04	15.3896	18.37	14.59	3.64	116	36.5	100.3	31.9	318	14.1	98	12.4	15.3	55.5				52.2		67.1		278	2.84	406	4.34	147	106.9	2.16	55.5	46.1	10.9	33.2	21.9	1.05	3420		弱阳性
famale	60	2022-07-15 15:44:25	2022-07-19 12:05:10	11.5036	5.42	4.17	4.07	138	36.8	90.4	33.9	376	13.69	48	12.02	16.78	14	70.7	33.8	85.1	295.8	4.25	60.7		738	2.44	1701	3.59	129.1	98.9	1.91	150.8		11.6	46.8	34.6	4.93	508.7	0.114	阴性
male	62	2022-07-13 16:48:00	2022-07-27 10:27:17	20.4356	6.93	5.83	4.17	144	44.2	106	34.5	326	12.3	43	11.7	18	11.8				209.2	9.76	88.6			4.92	765	4.63	137.4	106.8	2.02	336.9		10.8	41.3	24.7	2.1	2534		弱阳性
male	76	2022-07-10 10:48:59	2022-07-18 09:41:50	11.4041	9.39	7.31	3.57	109	33.4	93.6	30.5	326	13.8	42			<5.0					10.97	84.2			2.42		5.15	138.5	102.8	2.01	193.2	284.3	11.5	33.9	22.4	2.62
famale	50	2022-07-05 09:41:09	2022-07-26 09:52:04	29.4112	1.6	1.19	4.55	135	42.5	93.4	29.7	318	13.1	30	10.6	14.6	11.3									5.42		3.81	131.1	98.5	1.83	164.5	421.6	12.4	51.2	42.5	29.25	890.2	0.1822	弱阳性
male	69	2022-07-02 12:19:06	2022-07-21 09:46:39	28.4074	13.08	11.47	5.37	163	47.7	88.8	30.4	342	12.5	32	12.9	15.3		61.9	34.4	1502	>3000.0	76.8	40.7				15.3	3.68	130.5	96.6	1.98			11.2	50.9	142.2	4.56		1.61
male	48	2022-07-02 10:14:46	2022-07-17 09:12:50	21.3839	5.52	1.94	3.77	116	36.1	95.8	30.8	321	12	32	12.8	18	<5.0	68	32.7	60.6	96.9	13.62	93		652	9.84	477	4.19	150.9	115.3	2.13		638.5	11.4	36.1	23.2	2.26			阴性
male	69	2022-06-23 12:53:27	2022-06-24 16:13:13	7.67584
famale	59	2022-06-23 09:37:06	2022-06-26 11:33:37	9.48168	4.36	2.59	3.12	96	30	96.2	30.8	320	13.6	30	13	17.3	<5.0					8.5	98.8			6.94		4.13	140	104.9	1.95	293.2	478.4	12.2	82.3	>160	0.97
male	64	2022-06-16 20:23:27	2022-07-02 09:07:57	22.3805																								4.15	137.6	101.8	1.83
famale	73	2022-06-11 10:37:05	2022-06-28 11:15:13	21.4689	8.17	6.69	2.83	87	27.7	97.9	30.7	314	14.2	54	13.7	21.8										4.88		4.38										2152		阴性
male	76	2022-06-07 15:06:58	2022-06-11 09:10:40	10.3824	2.38	1.74	5.23	156	49.5	94.6	29.8	315	12.7	27	12.1	19.1	<5.0					21.17	223.1			9.5		4.3	144.1	109.2	2.13			11.1	37.2	27.1	3.07
famale	50	2022-06-06 17:38:10	2022-06-14 10:18:04	20.4292
famale	49	2022-05-31 16:32:25	2022-06-17 09:39:58	25.4028	8.17	6.02	4.03	116	35.8	88.8	28.8	324	14.7	46	12.6	17.1	17.8	60.5	28.8	61.8	416.2	2.41	43.8			4.36		3.45	138.1	108.5	1.85	209.8		11.3	65.1	>160			1.4086
male	75	2022-05-27 12:02:42	2022-06-13 09:33:57	25.3986	3.61	2.12	4.55	139	40.1	88.1	30.5	347	13.5	72	13.3	18.6	5.6			72.7	115	4.67	44.3		807	29.24	546	3.26	134.5	101.1	1.86	461.3		10.4	39.2	23.2	2.98	6637		阴性
famale	77	2022-05-24 14:40:52	2022-05-30 10:59:18	11.4578	5.89	3.03	3.58	111	32.2	90	31	344	14.66	36	10.45	18.02	7.1			170.7	173.8	2.23	44.9		36	2.09	373	3.26	141	99.7	2.33	120.2	162.5					2787	0.0793	阴性
famale	68	2022-05-23 14:34:49	2022-05-27 09:49:57	7.40969
famale	66	2022-05-21 17:10:34	2022-05-24 14:49:10	12.6175
famale	68	2022-05-08 15:35:07	2022-06-07 09:27:03	42.3938
male	71	2022-05-02 17:25:14	2022-05-17 09:41:17	24.4037	7.41	3.02	4.11	129	38.2	92.9	31.4	338	14.2	57
male	70	2022-04-21 11:21:31	2022-04-25 10:28:08	11.4362	5.98	5.05	4.9	165	44.5	90.8	33.7	371	14.65	83	14.38	16.2		60	41.6	351.1	1349	5.27	54.5		2678	23.86	3169	4.52	129.5	88.5	1.98			13	50.5	53.7	25.57			阳性
male	66	2022-04-06 11:52:48	2022-04-07 18:35:41	7.77478
male	68	2021-09-10 19:39:05	2021-10-14 09:21:21	40.3898	2.63	2.13	4.31	145	41.6	96.5	33.6	349	13	41	12.3	14.4						8.71	97.9			15.56		3.62	138.7	103.1	2.24			10.9	50.8	34.2	8.4			弱阳性-+
male	68	2021-07-26 16:12:24	2021-08-09 11:34:17	20.4821	6.33	3.98	3.55	113	34.1	95.9	31.8	331	12.68	104	9.58	19.1	6.05			168	207.4	6.09	44.7		602	9.82	1401	4.16	137	103.9	2.17							3165		阴性
male	76	2021-07-12 11:15:20	2021-07-20 10:01:00	14.4174	4	2.95	3.66	123	36.2	98.9	33.6	340	12.7	41	11.3	14.7	20.5					7	65.1			18.82		4.22	138.7	103.1	2.17	225		11.1	51.4	49	2.94	22875		弱阳性-+
male	67	2021-07-03 17:40:30	2021-08-12 08:29:18	49.3537
male	81	2021-06-30 15:04:35	2021-07-03 09:12:01	5.38334
male	80	2021-06-23 09:57:47	2021-06-28 09:49:29	10.4094	9.27	7.77	3.86	121	35.2	91.3	31.3	343	14.92	53	11.34	17.82	9.91	65	37	62.3	123.3	4.83	46			6.74		4.19	136.8	98.2	2.37	117.2		10.2	35.2	24.5	2.22	3769		弱阳性-+
male	79	2021-06-21 16:09:18	2021-06-23 09:47:07	9.40772	13.6	9.47	4.22	131	40.5	96	31	323	14	14	14.7	24.9		58.2	37.3	46.9	232	13.62	100		1058		1626	4.07	149.7	112.5	2.18		44.6						1.3705
male	81	2021-06-18 15:17:29	2021-06-21 16:14:15	5.67656
famale	75	2021-06-03 09:34:09	2021-06-04 17:11:32	7.71634
famale	67	2021-06-02 16:33:22	2021-06-30 10:20:40	43.431
famale	54	2021-05-26 11:11:56	2021-06-02 09:31:11	13.3967	3.33↓ 10^9/L	2.15	3.91	114	32.2	82.4	29.2	354	12.8	87	13.4	19.9	42.61											3.39	137.7	103.2	2.02	135.3
famale	69	2021-05-10 15:58:04	2021-05-21 14:45:44	17.6151	6.94	5.15	3.81	113	35.2	92.4	29.7	321	12.9	64	14	23.5	60.14			55.5	45.1	4.55	44.1					3.78	138.9	102.1	2.04							2644
male	70	2021-04-14 09:59:22	2021-04-19 09:32:00	11.3972	9.72	7.31	4.25	122	38.1	89.6	28.7	320	14.6	67	12.1	15.8	17.7					10.6	114.8			42.31		3.44	152.2	104.4	2.17			13.4	54.4	88.9	1.2	21341	2.3719	阳性+
famale	63	2021-04-07 14:54:42	2021-04-09 10:01:15	8.41753
famale	66	2021-03-31 16:38:14	2021-04-22 10:01:39	28.4178	7.01	4.76	2.55	78	23.4	91.8	30.6	333	12.9	22	12.7	15.9																	2187.9	12.3	80.3	>160	25.19
famale	69	2021-03-19 11:28:51	2021-03-31 09:49:11	19.4092	2.22	0.88	4.15	127	36.6	88.2	30.6	347	13.1	26	14	14.7		70.1	34.2	237.2	709.3	3.26	46.3		925	33	827				2.14	296.3								阳性+
famale	66	2023-04-28 15:52:12	2023-05-06 10:03:04	13.4188	2.65	1.26	3.88	113	35.4	91.2	29.1	319	13.1	34			<5.0									3.92		2.91	138.6	100.8	1.84	102.2		10.7	29.1	24.9	0.62	2656.1
famale	79	2023-06-14 09:59:52	2023-06-25 11:29:14	20.4786	11.96	5.97	3.9	123	34.8	89.2	31.5	353	12.8	24	12.4	20.3		62	26.1	116.5	307.8	4.28	62.1		451		1811	2.56	134.8	105.7	1.86	120.7					1.44	9070.2
male	78	2023-05-25 14:42:26	2023-06-26 14:13:53	36.593	12.07	9.9	4.63	141	42.6	92	30.4	331	13.95	28	11.66	17.93		72.3	32.8	166.2	267.8	13.19	72.3		560	1.48	1310	3.17	144.3	106.7	1.91	164.6						4898.9		0.1
famale	53	2023-07-02 10:46:04	2023-07-14 11:27:14	18.4772	2.26	0.72	3.55	108	32.4	91.3	30.4	333	13.4	41	13.5	17.8	7.2			83		8.49	75.2		674		605	4.05	141.1	107.4	1.94			11.8	34.9	20.1	0.72	6304
famale	68	2022-04-28 09:54:00	2022-05-09 09:57:56	18.4152
famale	71	2022-06-25 16:01:40	2022-07-06 09:52:10	14.4112	3.51	1.87	3.31	93	31.2	94.3	28.1	298	13.3	54	13	14.7												3.59										13896
male	67	2022-07-22 16:19:36	2022-07-27 09:02:55	12.377	4.07	1.75	0.96	151	47.9	96.6	30.4	315	13.3	112	12.3	15.4	<5.0				30.5		53.3		82	3.15	219	4.03	139.5	105.4	2.16	65		11.1	27.4	18	0.82	191.3		阴性
male	49	2022-09-30 15:02:34	2022-10-10 15:31:59	16.6472	4.65	3.81	5.85	161	48.2	82.4	27.5	334	12.9	54	13.3	16.3		67.2	35.2	128.7	323.7	6.4	75.6		10918		1537	3.35	134.9	98.4	1.99			11.1	32.8	20.8	4.68
famale	53	2022-10-10 15:32:56	2022-10-18 09:27:04	15.3938	2.3	1.2	4.69	138	41.2	87.8	29.4	335	12.5	74	11.1	14.6	<5.	61.2	37.7	66.9	109	3.9	29		41		381				2.19	410.7	961	11.7	39.4	20.5	1.14		0.103
male	57	2022-10-20 16:34:31	2022-10-31 10:35:12	20.4411
famale	67	2022-11-10 16:09:07	2022-11-22 09:01:40	18.3762	12.25	10.82	3.23	97	29.9	92.6	30	324	13.5	60			8.1				66.8				63	1.56	322	3.15	135.2	99.7	2.05	127.4		11.9	29.1	17.3	2.08			阴性
male	73	2023-06-12 15:14:12	2023-06-25 10:14:26	23.4267	2.19	1.54	4.88	152	44	90.2	31.1	345	12.5	43	11.7	14.6				57.1	221.4	7.12	85.9					3.43	131	99.6	1.69
famale	78	2023-06-14 16:03:39	2023-06-27 10:09:29	17.4233	5.05	3.13	3.27	108	31.8	97.2	33	340	13	35	13.6	23.1						8.57	62.8			1.27		3.73	131.2	99.1	1.89			12.2	37.6	26.2	2.88	22081		阴性
famale	74	2023-07-06 10:52:09	2023-07-17 09:37:01	16.4007	11.83	8.01	4.23	118	36.9	87.2	27.9	320	13.9	33								12.38	94.3			3.61		3.89	141.7	102.9	2.03			11.8	32.9	33	1.56	5900.1		阴性
male	71	2023-07-07 15:50:36	2023-07-21 14:01:55	20.5847	8.8	8.36	4.29	136	39.8	92.8	31.7	342	14.7	11						60.9	211	9.8	68.8			2.96		3.09	131.8	97.2	1.67							1503.2		阴性

## Sheet: 10
sex	age	Admission time	Discharge time	Survival time	WBC(4-10)	Neutrophils	RBC	Hb	HCT	MCV	MCH	MCHC	RDW	PLT	MPV	PDW	CRP	Total protein	Albumin	ALT	AST	BUN	SCR	Cystatin -C	CK	CKMB	LDH	K	Na	L	Ca	Amylase	Lipase	PT	APTT	D-D	D二聚体（0-0.5）	BNP	PCT	TNT
male	76	2023-07-26 10:35:43	2023-08-03 09:03:44	13	4.11	2.68	4.66	140	43.1	92.5	30	325	13.2	100	12.9	17.1	17.3									5.06		3.85	137.8	100.9	2.15			11.2	25.4	18	2.12
male	78	2023-07-17 15:12:02	2023-07-18 08:55:28	13.3719
famale	84	2023-07-14 15:46:36	2023-07-19 09:23:35	9.39138
male	82	2023-07-09 09:37:58	2023-07-09 17:28:51	7.72837
male	51	2023-07-03 16:55:26	2023-07-16 09:30:11	24.396
famale	73	2023-06-26 15:04:59	2023-07-12 11:20:03	23.4723	10.51	7.35	3.72	113	36	96.8	30.4	314	13.8	26			<5.0				98.3	13.08	68.5		640	11.78	919	4.63	137.2	97.6	2.08	175.6	124.7	10.4	37.5	24.1	0.85	10497.7		阴性
famale	77	2023-06-26 11:23:45	2023-06-27 08:48:38	6.36711
male	74	2023-06-25 15:37:12	2023-06-28 10:59:25	13.4579	3.87	3.04	5.27	160	48.3	91.7	30.4	331	13.4	60	11.2	15.4	7	64.8	33.8	237.5	607.3	8.18	81.8		1278	5.93	1670	4.35	131.4	95.6	1.82	227.7		11.3	44	22.6	1.6	613.9	0.13	0.1
male	71	2023-06-21 17:57:22	2023-06-30 11:45:50	16.4902	15.53	12.84	4.35	137	40	92	31.5	343	14.4	61			14.1				208				695	19.96	760	4.05	147.8	107.7	2.16			10.8	31.5	19.3	0.72	32665.4		阴性
famale	82	2023-06-14 16:11:09	2023-07-07 11:07:41	30.4637	5.98	5.4	3.88	123	37.9	37.9	31.7	325	13.4	25	11.2	14.4	19.1				69.7				741	15.99	603	2.77	140.1	109.5	2.03			10.9	30.3	17.2	15.42	25256.1		阴性
male	58	2023-06-08 14:29:18	2023-06-10 09:32:03	8.39726
male	69	2023-06-06 17:01:12	2023-06-10 10:46:10	9.44873
famale	75	2023-06-05 15:51:46	2023-06-08 11:15:45	13.4693	6.47	4.04	3.82	117	33.4	87.4	30.6	350	14.2	57	12.9	16.7
famale	57	2023-06-05 15:01:12	2023-07-07 09:00:53	42.3756
male	79	2023-06-03 14:33:14	2023-06-09 10:33:00	10.4396	32.71	22.57	4.56	162	48.7	106.8	35.5	333	13	169	11.5	16.8	74					10.41	200.2			9.56		6.82	137	93.1	2.32			27.2	75.8	>160	20.43	8962.2		阳性
famale	61	2023-06-01 17:01:48	2023-07-06 09:37:21	43.4009	2.78	1.24	3.65	113	33.5	91.8	31	337	12.9	39	11.9	14.4	27.7					23.35	300.7			10.57		3.51	138.5	109.7	2.08	548		14.1	122.6	>160	2.27	1881.8		弱阳性
famale	59	2023-05-29 15:46:57	2023-07-10 14:41:37	50.6122	8.3	4.42	4.79	122	39.3	82	25.5	310	2.2	68	12	14.3	16.4	57.7	27.3	125	712.3	11.96	80.8		1009		4500						679.4	12.5	57.7	>160.0	3	980.5	1.2786
famale	51	2023-05-25 10:41:54	2023-06-14 15:24:36	30.6421	8.69	7.75	4.05	124	36.7	90.6	30.6	338	12.3	42	14.3	21.8				59.7	233.4	4.1	62.3					3.77	134.7	104.5	1.95			13.1	47.8	50.3
famale	63	2023-05-15 16:45:46	2023-05-22 10:15:30	18.4274
famale	61	2023-05-11 11:33:11	2023-05-29 11:23:03	26.4743	3.69	1.57	3.87	109	33.7	87.1	28.2	323	13.5	25	12.7	20.1	<5.0					8.61	55.2			9.34		3.7	140.5	112	1.73	233	434.9	11.5	34.6	43.4	6.46	14026.3	0.12	弱阳性
male	45	2023-05-09 11:34:04	2023-05-15 11:55:59	16.4972	10.69	6.86	4.82	140	40	83	29	350	13.1	31	11.2	15.7				908.2	1966.9	8.27	52.9					3.66	129.2	103.8	1.95
famale	61	2023-05-04 15:12:56	2023-06-05 11:24:55	39.4756	8.18	5.69	3.31	104	30.6	92.4	31.4	340	14.8	43			<5.0	50.8	28.9	40.9	175.7	10.88	128.2		353	17.11	889	3.57	138.6	109.7	2.11			15	55.9	29.1	0.7	11047	0.4132	阳性
famale	70	2023-05-04 09:48:11	2023-05-25 13:17:02	31.5535	5.55	2.58	4.31	136	37.8	87.7	31.6	360	12	49	11.2	10.7	22.9	62.2	29.8	247.3	919.5	1.9	42.8		2235	2.3	4855	3.27	127.9	98.3	1.85	174.3		10.6	59.4	>160	10	777.2	0.1	0.1
famale	83	2023-05-02 16:38:39	2023-05-04 09:09:07	7.38133
male	74	2023-05-01 09:47:34	2023-05-30 11:01:27	36.4593	3.45	2.34	5.13	157	48	93.6	30.6	327	14.4	17			14.4					9.19	88.9			8.06		4.23	147.3	109	2.04			10.6	42	>160	4.62	7781
famale	59	2023-04-27 15:45:50	2023-04-30 08:53:08	8.37023
famale	70	2023-04-26 10:24:11	2023-05-04 15:07:58	29.6305
famale	57	2023-04-14 17:38:39	2023-05-05 15:24:01	42	13.37	6.38	1.47	48	13.1	89.1	32.7	366	13.9	58			6.4					13.21	244.3			6.95		4.83	134	101.2	1.85	1105.2		11.5	35.2	39.6	0.9	1455.2
famale	66	2023-04-10 15:44:15	2023-04-23 14:57:13	24	2.63	1.71	3.24	100	28.9	89.2	30.8	345	14.31	39	10.98	18.17	<5.0					9.29	94.7			14.47		4.36	136.8	102.7	2.14			13.3	31.4	25.2	0.53	14543.1		阴性
famale	68	2023-04-07 11:18:42	2023-04-13 09:17:49	13.3874	10	8.25	5	137	46.2	92.4	27.4	297	14.9	45	14.4	25.6	32.6					17.61	139.5			3.05		3.58	175.4	134.7	2.15			14.8	29.3	25.9	1.8	6845.2
male	59	2023-04-06 15:11:54	2023-04-20 15:35:44	21.6498
male	52	2023-03-27 10:14:40	2023-04-10 14:37:43	24.6095	15.44	11.1	5.23	154	44.7	85.5	29.4	345	12.7	34	12.5	17.9				63.7	189	8.72	74.9					4.19	139.3	114	2.07							2676.7	0.41
male	69	2022-10-26 12:34:24	2022-10-29 13:01:22	17.5426
famale	76	2022-10-14 17:52:05	2022-10-26 16:27:21	22.6857	2.11	0.75	4	118	33.5	83.8	29.5	352	11.8	30	13.3	18.5		56.2	30.4	76.5	235.9	4.61	49.3				1020	3.76	131.6	98.2	1.95	327.4		11.4	34.2	23.3	1.32	0.15	0.15
famale	68	2022-10-07 13:54:31	2022-10-21 09:05:03	19.3785	5.32	3.33	2.87	90	27	94.1	31.4	333	13.1	134	11.6	14	<5.0	80.7	47.1	117.8	113.9	7.43	55.5		90	4.76		3.25	144.2	102.4	2.18	362.4	553.5	11.2	27.1	18.9	1.74	1096		阴性
male	66	2022-10-06 15:13:37	2022-10-24 10:57:12	24.4564	11.15	10.14	4.35	129	39.1	89.9	29.7	330	14.6	45	13.4	16.1	<5.0				88.1	29.8	274.7		1371	16.8	845	3.71	152.5	113.6	2.24	865	2513.1							阴性
famale	57	2022-09-19 18:13:01	2022-10-09 09:11:40	25.3831	3.46	2.46	3.18	97	30.8	96.9	30.5	315	13.4	46	12.7	15.3	<5.0									3.03		3.34	143.7	106.2	2.17			11	45.5	127.6	1.36	6647
famale	71	2022-09-14 16:03:02	2022-09-15 08:22:54	10.3492	7.61	5.17	4.24	116	38.3	90.3	27.4	303	13.7	54			18.4			58.9	220.9	23.4	162.7			100	1392	3.8	153	106	1.95			21	52.9	105.8	1.93		缺失	8.2
male	68	2022-08-24 10:20:42	2022-08-25 15:50:49	8.66029
male	68	2022-08-10 09:58:32	2022-08-22 10:44:53	19.4478	7.87	5.84	4.32	136	42	97.2	31.5	324	13.8	76												11.98		3.8	138.4	98.1	2.07			10.3	49.7	115.5	1.01	2976
male	63	2022-08-08 13:38:55	2022-08-16 09:02:08	14.3765	10.5	8.66	3.96	120	35.1	88.6	30.3	342	12.6	40	13.8	17.7	<5.0				43.3				244		321	3.77	140.9	114.2	2.16	100.4		11.1	31.1	20.9	0.66
male	61	2022-08-01 17:00:18	2022-08-05 08:28:11	12.3529	4.5	2.32	3.32	106	31.4	94.6	31.9	338	12.6	131	11	12	29.1	74.1	45.4	50.3	41.2	1.88	45.5		53	1.38	460	2.83		102.7	2.07	81.3	72.9	11.8	24.4	16.5	0.96	1077	0.0223	阴性
male	46	2022-08-01 16:42:47	2022-08-08 15:17:03	14.6368	8.65	6.71	5.81	158	50.1	86.2	27.2	315	13.3	75	13.7	19.4	<5.0				73.9				224	1.85	435	3.83	137.8	105.6	2.22			10.5	28.9	21.7	0.65
male	46	2022-07-22 16:48:34	2022-08-09 10:09:15	34.4231
male	57	2022-07-15 18:41:22	2022-07-26 09:21:04	15.3896	9.64	7.33	3.62	114	37.4	103.3	31.5	305	14	120	12.5	15.8	0.91											4.66	146.8	104.1	2.19			10.7	32.6	21	0.91
famale	60	2022-07-15 15:44:25	2022-07-19 12:05:10	11.5036	6.43	3.72	4.32	128	38.1	88.2	29.6	336	13	26	11.3	16.6	30.7											4.03	133.1	4.03	2.03							4657		1.63
male	62	2022-07-13 16:48:00	2022-07-27 10:27:17	20.4356	7.35	6.11	3.56	123	38.5	108.1	34.6	319	12.8	52	12	19.2	8.4				86.9	9.56	86.7		348		461	4.06	145.4	111.9	2.15	236.1		10.8	34.6	21.7	2.09	2470
male	76	2022-07-10 10:48:59	2022-07-18 09:41:50	11.4041	6.87	5.06	3.75	116	34	90.7	30.9	341	13.2	53			<5.0					11.19	89.1					4.17	137.5	98.1	2.14	246	301.4	11.6	30.8	21.4	2.87
famale	50	2022-07-05 09:41:09	2022-07-26 09:52:04	29.4112	6.36	5.49	4.07	123	38.3	94.1	30.2	321	13.2	45	11.5	14.1	17.4	68	30.9	144.3	572.7	4.06	52.7		965	6.86	2827	3.73	138.9	104.7	1.85			12.8	57.9	100.5	32.38
male	69	2022-07-02 12:19:06	2022-07-21 09:46:39	28.4074	14.19	11.41	5.1	155	155	89.4	30.4	340	12.7	15			15				1886.4				874	5.24	2752					199.3		10.6	51.7	>160	3.47	5.24
male	48	2022-07-02 10:14:46	2022-07-17 09:12:50	21.3839	4.56	2.91	3.52	108	34.1	96.9	30.7	317	11.9	48	13.7	20.4	<5.0				136.3				255	4.73	494	3.82	149	111.3	2.18			11.8	35.2	21.3	3.65			阴性
male	69	2022-06-23 12:53:27	2022-06-24 16:13:13	7.67584
famale	59	2022-06-23 09:37:06	2022-06-26 11:33:37	9.48168	6.37	5.21	3.13	98	30.4	97.1	31.3	322	13.9	55	12.7	17.8	19.9				114.5	10.93	129.5		466		709	3.64	144.4	105.7 mmol/L	2.08	272.8		12.4	54.2	>160	0.78
male	64	2022-06-16 20:23:27	2022-07-02 09:07:57	22.3805	4.29	2.42	5.72	161	49.3	86.2	28.1	327	13.1	49	10.9	10.9
famale	73	2022-06-11 10:37:05	2022-06-28 11:15:13	21.4689	9.24	7.33	2.97	93	28.6	96.3	31.3	325	13.9	73	14.3	24.2	7.1	82.3	43.2	49.5	52.7	10.07	36.4		90		386	4.33	143.8	108	2.24	129.4		12.3	27.8	19.9	2.8
male	76	2022-06-07 15:06:58	2022-06-11 09:10:40	10.3824	4.91	2.91	5.04	154	46.2	91.7	30.6	333	12.8	34	11.6	14.5						28.68	346.2			12.3		4.2										238.9		阳性
famale	50	2022-06-06 17:38:10	2022-06-14 10:18:04	20.4292
famale	49	2022-05-31 16:32:25	2022-06-17 09:39:58	25.4028	7.01	4.61	3.51	97	30.6	87.2	27.6	317	14.7	38	13	18.8	18.3	65.8	32.8	45.7	286.4		68.3		606	23.17		3.32	145	113.1	1.92	194		12.9	72.8	118.6	2.8	14512
male	75	2022-05-27 12:02:42	2022-06-13 09:33:57	25.3986	3.74	1.96	4.07	124	36.5	89.7	30.5	340	13.6	64	12.4	17.2	5.8	54.3	24.6	61.5	94.5	21.89	52.3		570	27.07	493	4.05	1.84	100.6	1.84	477.6	684	11.8	38.2	22.5	2.7		1.1
famale	77	2022-05-24 14:40:52	2022-05-30 10:59:18	11.4578	6.19	3.38	3.46	104	31.4	90.8	30.1	331	14.1	93	12.8	16.3	7.6					2.65	51.2					3.55	144.9	102.3	2.52	104.2		11.4	36	16.4	5.42
famale	68	2022-05-23 14:34:49	2022-05-27 09:49:57	7.40969
famale	66	2022-05-21 17:10:34	2022-05-24 14:49:10	12.6175
famale	68	2022-05-08 15:35:07	2022-06-07 09:27:03	42.3938	1.38	0.87	4.92	134	40.6	82.5	27.2	330	13.6	66	12.7	15.3												3.47	133.5	100	1.89			11.9	43.6	24	2.8
male	71	2022-05-02 17:25:14	2022-05-17 09:41:17	24.4037	8.24	4.51	4.27	131	39.2	91.8	30.7	334	63				33	56.4	28.2	141	293.1	5.4	63.8		479	30.32	346	4.01	137.5	103	2.06			11.4	35.6	19.2	0.6	16074	0.43	0.1
male	70	2022-04-21 11:21:31	2022-04-25 10:28:08	11.4362	6.13	4.95	4.78	155	42.9	89.7	32.4	361	14	136			20.96			311.4		7.6	89.8			54.8		4.16	136.6	99.9	1.64	338.2		13.2	50.3	59.4	34.02	8149	0.448	阳性
male	66	2022-04-06 11:52:48	2022-04-07 18:35:41	7.77478
male	68	2021-09-10 19:39:05	2021-10-14 09:21:21	40.3898	3.12	2.43	3.64	126	37.2	102.3	34.7	339	14.54	28	10.11	20.08	271.5	74.8	42.1	52.2	187.3	15.09	171.3		>1600		2778	4.36	145.6	107.3	2.27	271.5		10.8	44.3	33.7	2.98
male	68	2021-07-26 16:12:24	2021-08-09 11:34:17	20.4821	9.02	5.8	3.7	114	35.7	96.5	30.8	319	12.3	199	11.8	15.5	<5.00					6.89	51.5					4.29	144.6	105.9	2.4	186.3		11.4	26.6	19.4	0.74	2129	0.0197
male	76	2021-07-12 11:15:20	2021-07-20 10:01:00	14.4174	4.98	4.31	3.3	114	33	100	34.5	345	13.2	16				69.1	43.7	68.6	349.8	6.25	81.5		4421	11.6	2095	4.33	138	100.6	2.27	147		11.1	43.1	28.2	1.18	15791		阳性+
male	67	2021-07-03 17:40:30	2021-08-12 08:29:18	49.3537	2.58	1.71	5.51	166	48.3	87.7	30.1	344	13.1	41				57.1	31.7	166.2	444	4.54	70.7			6.73		3.82	131.4	95.3	1.79			12.7	44.1	31.4	8.05	478.2	0.936	阴性
male	81	2021-06-30 15:04:35	2021-07-03 09:12:01	5.38334
male	80	2021-06-23 09:57:47	2021-06-28 09:49:29	10.4094	11.2	9.54	3.53	104	31.6	89.5	29.5	329	14.3	14.3	13.6	19.3						9.09	75.6			6.6		4.17	144.8	104.2	2.21			11.2	24.4	17.5	1.24	8190		弱阳性-+
male	79	2021-06-21 16:09:18	2021-06-23 09:47:07	9.40772
male	81	2021-06-18 15:17:29	2021-06-21 16:14:15	5.67656
famale	75	2021-06-03 09:34:09	2021-06-04 17:11:32	7.71634
famale	67	2021-06-02 16:33:22	2021-06-30 10:20:40	43.431
famale	54	2021-05-26 11:11:56	2021-06-02 09:31:11	13.3967	3.11	1.91	3.99	113	33.2	83.2	28.3	340	12.6	108	13.3	20		66.8	38.5	32.8	33.9	1.52	35.7		157		351	3.79	138.5	102.2	2.14	173		12.1	32	18.4	1.5
famale	69	2021-05-10 15:58:04	2021-05-21 14:45:44	17.6151	6.8	4.65	3.42	103	32.4	94.7	30.1	318	12.9	98	13.1	17.1	60.78			46	32.9	4.07	39.7					3.15	146.9	110.8	2.23	167.5	352.6	11.9	35.7	17	1.5
male	70	2021-04-14 09:59:22	2021-04-19 09:32:00	11.3972	11.61	8.8	4.07	117	36	88.5	28.8	325	14.98	44	10.51	19.96		74.6	47.4	40.9	405.6	6.41	106.1		1456	35.13		6.3	145.6	102.6	2.71			13	45.9	41.4	0.61	29491	5.71	阳性+
famale	63	2021-04-07 14:54:42	2021-04-09 10:01:15	8.41753
famale	66	2021-03-31 16:38:14	2021-04-22 10:01:39	28.4178	7.82	4.51	2.08	67	20	96.2	32.2	335	13.2	23	12.4	16.3	25.2	51.6	36	111.3	757.9	13.86	107.6		504	1.89	3676				2.12	496.4		12.8	83.3	30	15.36	12884
famale	69	2021-03-19 11:28:51	2021-03-31 09:49:11	19.4092	9.57	11.87	3.81	114	33.8	88.7	29.9	337	12.8	34	14	22.7	9.57											3.29	144.9	105.2	2.27
famale	66	2023-04-28 15:52:12	2023-05-06 10:03:04	13.4188	11.86	9.06	3.88	113	35.9	92.5	29.1	315	13.1	39			<5.0				222.3				285		687	3.53	138.2	100.6	1.92							4451.6
famale	79	2023-06-14 09:59:52	2023-06-25 11:29:14	20.4786	8.1	3.99	3.39	107	31.2	92	31.6	343	12.6	20			50.9	56.1	26.3	84.2	177.2	4.46	62.1		337	2.18	1055	2.98	139.7	105.6	1.82	80.5		10.8	41.5	31.1	1.41	7158.6	0.2407	阴性
male	78	2023-05-25 14:42:26	2023-06-26 14:13:53	36.593
famale	53	2023-07-02 10:46:04	2023-07-14 11:27:14	18.4772	15.4	11.64	3.51	107	33.5	95.4	30.5	319	14	63	13.3	19.8	8				48.4	10.73	73.3		190		492	4.53	143	106.3	2.07							8087.5
famale	68	2022-04-28 09:54:00	2022-05-09 09:57:56	18.4152	4.8	3.44	3.52	110	33.9	96.3	31.3	324	12.9	58	12.9	17.7	1.32									4.01		3.81	137	95.2	2.16	99.1
famale	71	2022-06-25 16:01:40	2022-07-06 09:52:10	14.4112	3.2	1.47	3.48	99	32.8	94.3	28.4	302	13.4	60	12.2	16.2	10.2								580			4.54					710.6					8294
male	67	2022-07-22 16:19:36	2022-07-27 09:02:55	12.377
male	49	2022-09-30 15:02:34	2022-10-10 15:31:59	16.6472	6.14	4.48	5.25	145	42.7	81.3	27.6	340	12.8	38			25.2					6.13	60.6			17.75		4.37	129.8	96.6	2.04	70								阴性
famale	53	2022-10-10 15:32:56	2022-10-18 09:27:04	15.3938	2.6	0.88	4.44	131	39.7	89.4	29.5	330	12.5	77	12.3	14.5					90.1				<20		305	4.54	136.8	103.4	2.13
male	57	2022-10-20 16:34:31	2022-10-31 10:35:12	20.4411	4.94	2.32	4.61	143	42.9	93.1	31	333	13.3	74	12.4	15	27	56.3	28.8	103.6	159.3	3.11	39.1		600	3.29	1078					56.8		11.7	33.8	20.9	0.69	197.3		0.1
famale	67	2022-11-10 16:09:07	2022-11-22 09:01:40	18.3762	11.06	9.69	2.93	88	27.5	93.9	30	320	13.3	83			6.4				) 36.5				32		238	4.17				140.3
male	73	2023-06-12 15:14:12	2023-06-25 10:14:26	23.4267	3.16	1.83	5.58	172	51.2	91.8	30.8	336	12.5	28	12.2	17.2				51.8	189.2	6.5	76.7					3.57	132.7	97.3	1.9
famale	78	2023-06-14 16:03:39	2023-06-27 10:09:29	17.4233	11.48	6.9	3.78	125	38.1	100.8	33.1	328	13	55	13.7	18.4	26.6	64.2	26	25.4	124.7	9.85	72.6		181	3.01	786	4.28	136.3	101.5	2.07			11.4	32	23.50↑	2.51	26560.9	0.7595	阴性
famale	74	2023-07-06 10:52:09	2023-07-17 09:37:01	16.4007	10.01	8.01	4.1	114	36.3	88.5	27.8	314	14	68	14.1	23.8	<5.0				63.8	13.25	88.5		332		908	3.71	143.4	101.5	1.97			11.4	27.2	24.7	1.66	6386
male	71	2023-07-07 15:50:36	2023-07-21 14:01:55	20.5847	8.55	7.77	4.51	145	41.8	92.7	32.2	347	14.7	15						74.6	288	9.39	67.1					3.89	135.7	104.5	1.61								0.2519

[truncated: 4 more sheets: 11, 12, 13, 14]
